# Supplementary material for: Gut microbiota regulates innate anxiety through neural activity of medial prefrontal cortex in male mice
Source: Front Neurosci. 2025 Jul 24;19:1599818. doi: 10.3389/fnins.2025.1599818 (PMC12328517; doi:10.3389/fnins.2025.1599818)
Supplement: Supplementary file 1 [file Table_1.XLSX]

## Sheet: all.Phylum.relative
Taxonomy	Phylum	H1	H2	H3	H4	H5	H6	L1	L2	L3	L4	L5	L6
d__Bacteria;p__Actinobacteriota	p__Actinobacteriota	0.00514079	0.00215582	0.00082916	0.00185732	0.00580412	0.00238798	0.0042453	0.0043448	0.0078936	0.00646745	0.00577095	0.00540612	0.0221328
d__Bacteria;p__Bacteroidota	p__Bacteroidota	0.873172	0.297503	0.236841	0.709562	0.634274	0.262114	0.536798	0.502769	0.453285	0.618454	0.632649	0.637226	0.6062
d__Bacteria;p__Campylobacterota	p__Campylobacterota	0.00195682	0.00116082	9.95e-05	0.0045438	0.00328347	0.00139299	0.0139631	0.00262014	0.00514079	0.0042453	0.00905443	0.0109449	0.0148695
d__Bacteria;p__Cyanobacteria	p__Cyanobacteria	0.000994992	0	0	0.00752877	0.000563829	0.000132666	0	0.000596995	0.00401313	0	0.000961825	0.00633478	0.78655
d__Bacteria;p__Deferribacterota	p__Deferribacterota	0	3.32e-05	0	0	0.000265331	0	0	0	0.000431163	0.000132666	0	0	0.606241
d__Bacteria;p__Desulfobacterota	p__Desulfobacterota	0.00182415	0.000762827	0.00205632	0.00646745	0.000729661	0.00208948	0.000762827	0.00175782	0.00550562	0.00265331	0.00116082	0.00278598	0.91882
d__Bacteria;p__Firmicutes	p__Firmicutes	0.105801	0.676926	0.757554	0.264635	0.34377	0.700607	0.437199	0.473483	0.517263	0.357434	0.346058	0.322145	0.580563
d__Bacteria;p__Patescibacteria	p__Patescibacteria	0.0107127	0.0139962	0.00262014	0.00427847	0.00361514	0.0154555	0.00703128	0.0142615	0.00129349	0.00971775	0.00325031	0.00895493	0.73855
d__Bacteria;p__Proteobacteria	p__Proteobacteria	0.000298498	0.00709761	0	0.00106132	0.0076946	0.0158204	0	0.000165832	0.00517396	0.000895493	0.000994992	0.00616895	0.287162
d__Bacteria;p__Verrucomicrobiota	p__Verrucomicrobiota	9.95e-05	0.00036483	0	0	0	0	0	0	0	0	0	0	0.224284
d__Bacteria;p__unclassified_Bacteria	p__unclassified_Bacteria	0	0	0	6.63e-05	0	0	0	0	0	0	9.95e-05	3.32e-05	0.588449

## Sheet: all.Class.relative
Taxonomy	Class	H1	H2	H3	H4	H5	H6	L1	L2	L3	L4	L5	L6
d__Bacteria;p__Actinobacteriota;c__Actinobacteria	c__Actinobacteria	0	0	0	0.000132666	0	0	0	0	0	0	0	0.000497496
d__Bacteria;p__Actinobacteriota;c__Coriobacteriia	c__Coriobacteriia	0.00514079	0.00215582	0.00082916	0.00172465	0.00580412	0.00238798	0.0042453	0.0043448	0.0078936	0.00646745	0.00577095	0.00490863
d__Bacteria;p__Bacteroidota;c__Bacteroidia	c__Bacteroidia	0.873172	0.297503	0.236841	0.709562	0.634274	0.262114	0.536798	0.502769	0.453285	0.618454	0.632649	0.637226
d__Bacteria;p__Campylobacterota;c__Campylobacteria	c__Campylobacteria	0.00195682	0.00116082	9.94992e-05	0.0045438	0.00328347	0.00139299	0.0139631	0.00262015	0.00514079	0.0042453	0.00905443	0.0109449
d__Bacteria;p__Cyanobacteria;c__Vampirivibrionia	c__Vampirivibrionia	0.000994992	0	0	0.00752877	0.000563829	0.000132666	0	0.000596995	0.00401313	0	0.000961825	0.00633478
d__Bacteria;p__Deferribacterota;c__Deferribacteres	c__Deferribacteres	0	3.31664e-05	0	0	0.000265331	0	0	0	0.000431163	0.000132666	0	0
d__Bacteria;p__Desulfobacterota;c__Desulfovibrionia	c__Desulfovibrionia	0.00182415	0.000762827	0.00205632	0.00646745	0.000729661	0.00208948	0.000762827	0.00175782	0.00550562	0.00265331	0.00116082	0.00278598
d__Bacteria;p__Firmicutes;c__Bacilli	c__Bacilli	0.0320719	0.657325	0.734205	0.065968	0.317767	0.674638	0.412988	0.389108	0.40191	0.340221	0.291864	0.198003
d__Bacteria;p__Firmicutes;c__Clostridia	c__Clostridia	0.0737289	0.0196013	0.0233491	0.198667	0.0259361	0.0259693	0.0242115	0.0843753	0.115353	0.0170807	0.0540944	0.124142
d__Bacteria;p__Firmicutes;c__Negativicutes	c__Negativicutes	0	0	0	0	6.63328e-05	0	0	0	0	0.000132666	9.94992e-05	0
d__Bacteria;p__Patescibacteria;c__Saccharimonadia	c__Saccharimonadia	0.0107127	0.0139962	0.00262015	0.00427847	0.00361514	0.0154555	0.00703128	0.0142616	0.00129349	0.00971775	0.00325031	0.00895493
d__Bacteria;p__Proteobacteria;c__Alphaproteobacteria	c__Alphaproteobacteria	9.94992e-05	6.63328e-05	0	9.94992e-05	0	0	0	6.63328e-05	0.000563829	0.000198998	0	0
d__Bacteria;p__Proteobacteria;c__Gammaproteobacteria	c__Gammaproteobacteria	0.000198998	0.00703128	0	0.000961825	0.0076946	0.0158204	0	9.94992e-05	0.00461013	0.000696494	0.000994992	0.00616895
d__Bacteria;p__Verrucomicrobiota;c__Verrucomicrobiae	c__Verrucomicrobiae	9.94992e-05	0.00036483	0	0	0	0	0	0	0	0	0	0
d__Bacteria;p__unclassified_Bacteria;c__unclassified_Bacteria	c__unclassified_Bacteria	0	0	0	6.63328e-05	0	0	0	0	0	0	9.94992e-05	3.31664e-05

## Sheet: all.Order.relative
Taxonomy	Order	H1	H2	H3	H4	H5	H6	L1	L2	L3	L4	L5	L6
d__Bacteria;p__Actinobacteriota;c__Actinobacteria;o__Bifidobacteriales	o__Bifidobacteriales	0	0	0	0	0	0	0	0	0	0	0	0.000497496
d__Bacteria;p__Actinobacteriota;c__Actinobacteria;o__Micrococcales	o__Micrococcales	0	0	0	0.000132666	0	0	0	0	0	0	0	0
d__Bacteria;p__Actinobacteriota;c__Coriobacteriia;o__Coriobacteriales	o__Coriobacteriales	0.00514079	0.00215582	0.00082916	0.00172465	0.00580412	0.00238798	0.0042453	0.0043448	0.0078936	0.00646745	0.00577095	0.00490863
d__Bacteria;p__Bacteroidota;c__Bacteroidia;o__Bacteroidales	o__Bacteroidales	0.873006	0.297304	0.236841	0.70933	0.634274	0.261782	0.536798	0.502604	0.453285	0.618454	0.632649	0.637226
d__Bacteria;p__Bacteroidota;c__Bacteroidia;o__Flavobacteriales	o__Flavobacteriales	0.000165832	0.000198998	0	0.000232165	0	0.000331664	0	0.000165832	0	0	0	0
d__Bacteria;p__Campylobacterota;c__Campylobacteria;o__Campylobacterales	o__Campylobacterales	0.00195682	0.00116082	9.94992e-05	0.0045438	0.00328347	0.00139299	0.0139631	0.00262015	0.00514079	0.0042453	0.00905443	0.0109449
d__Bacteria;p__Cyanobacteria;c__Vampirivibrionia;o__Gastranaerophilales	o__Gastranaerophilales	0.000994992	0	0	0.00752877	0.000563829	0.000132666	0	0.000596995	0.00401313	0	0.000961825	0.00633478
d__Bacteria;p__Deferribacterota;c__Deferribacteres;o__Deferribacterales	o__Deferribacterales	0	3.31664e-05	0	0	0.000265331	0	0	0	0.000431163	0.000132666	0	0
d__Bacteria;p__Desulfobacterota;c__Desulfovibrionia;o__Desulfovibrionales	o__Desulfovibrionales	0.00182415	0.000762827	0.00205632	0.00646745	0.000729661	0.00208948	0.000762827	0.00175782	0.00550562	0.00265331	0.00116082	0.00278598
d__Bacteria;p__Firmicutes;c__Bacilli;o__Acholeplasmatales	o__Acholeplasmatales	9.94992e-05	0	0.000165832	0	0	0.000132666	0	9.94992e-05	0	0.000265331	0	0
d__Bacteria;p__Firmicutes;c__Bacilli;o__Erysipelotrichales	o__Erysipelotrichales	0.018739	0.00169149	0.00278598	0.00507446	0.00470963	0.000431163	0	0.00288548	0.0111439	0.00315081	0.000563829	0.00202315
d__Bacteria;p__Firmicutes;c__Bacilli;o__Lactobacillales	o__Lactobacillales	0.0127359	0.655501	0.730689	0.0595337	0.311864	0.673775	0.412656	0.384664	0.390766	0.336506	0.29067	0.195018
d__Bacteria;p__Firmicutes;c__Bacilli;o__RF39	o__RF39	0.000497496	0.000132666	0.000563829	0.00135982	0.00119399	0.000298498	0.000331664	0.00145932	0	9.94992e-05	0.000630162	0.000762827
d__Bacteria;p__Firmicutes;c__Bacilli;o__Staphylococcales	o__Staphylococcales	0	0	0	0	0	0	0	0	0	0.000198998	0	0.000198998
d__Bacteria;p__Firmicutes;c__Clostridia;o__Christensenellales	o__Christensenellales	0.000928659	0	0.000198998	0.000265331	0	0.000331664	6.63328e-05	0.000331664	0	0	0.000165832	0.000762827
d__Bacteria;p__Firmicutes;c__Clostridia;o__Clostridia_UCG-014	o__Clostridia_UCG-014	0.00520712	0.00739611	0.00338297	0.0083911	0.00139299	0.00931976	0.00135982	0.0248416	0.00046433	0.00109449	0.00102816	0.0123379
d__Bacteria;p__Firmicutes;c__Clostridia;o__Clostridia_vadinBB60_group	o__Clostridia_vadinBB60_group	0.000795993	0.000265331	0.000530662	0.00169149	9.94992e-05	0.000132666	6.63328e-05	0.00162515	0.000729661	0.00046433	0.000165832	0.000530662
d__Bacteria;p__Firmicutes;c__Clostridia;o__Clostridiales	o__Clostridiales	0.000961825	0	0	0.000795993	0.000265331	0	0.000762827	0.00235481	0.000530662	0.00046433	0.000630162	0.00119399
d__Bacteria;p__Firmicutes;c__Clostridia;o__Eubacteriales	o__Eubacteriales	0.000165832	0	0	0	0.000198998	0	0	0	0	0.000165832	0	0
d__Bacteria;p__Firmicutes;c__Clostridia;o__Lachnospirales	o__Lachnospirales	0.043846	0.00815893	0.0132666	0.143511	0.0201652	0.0106796	0.0170475	0.0456701	0.0834467	0.00945242	0.0445756	0.0819873
d__Bacteria;p__Firmicutes;c__Clostridia;o__Monoglobales	o__Monoglobales	0	0	6.63328e-05	0.000497496	0.000165832	0.000862326	0.00036483	0.000928659	0.000265331	0.000132666	0.00152565	0.00046433
d__Bacteria;p__Firmicutes;c__Clostridia;o__Oscillospirales	o__Oscillospirales	0.0186727	0.00351564	0.00520712	0.0397002	0.00331664	0.00388047	0.00427847	0.00729661	0.0281914	0.00487546	0.00543929	0.0242115
d__Bacteria;p__Firmicutes;c__Clostridia;o__Peptococcales	o__Peptococcales	0.00106132	0	0.000265331	0.00205632	0.000132666	0.000331664	6.63328e-05	0.000762827	0.000762827	0.000165832	0.000165832	0.00129349
d__Bacteria;p__Firmicutes;c__Clostridia;o__Peptostreptococcales-Tissierellales	o__Peptostreptococcales-Tissierellales	0.00202315	0.000265331	0.000265331	0.00165832	0.000198998	0.000431163	0.000198998	0.000431163	0.000961825	0.000265331	0.000397997	0.00135982
d__Bacteria;p__Firmicutes;c__Clostridia;o__unclassified_Clostridia	o__unclassified_Clostridia	6.63328e-05	0	0.000165832	9.94992e-05	0	0	0	0.000132666	0	0	0	0
d__Bacteria;p__Firmicutes;c__Negativicutes;o__Veillonellales-Selenomonadales	o__Veillonellales-Selenomonadales	0	0	0	0	6.63328e-05	0	0	0	0	0.000132666	9.94992e-05	0
d__Bacteria;p__Patescibacteria;c__Saccharimonadia;o__Saccharimonadales	o__Saccharimonadales	0.0107127	0.0139962	0.00262015	0.00427847	0.00361514	0.0154555	0.00703128	0.0142616	0.00129349	0.00971775	0.00325031	0.00895493
d__Bacteria;p__Proteobacteria;c__Alphaproteobacteria;o__Rhodobacterales	o__Rhodobacterales	9.94992e-05	6.63328e-05	0	0	0	0	0	0	0	0	0	0
d__Bacteria;p__Proteobacteria;c__Alphaproteobacteria;o__Rhodospirillales	o__Rhodospirillales	0	0	0	9.94992e-05	0	0	0	6.63328e-05	0.000563829	0.000198998	0	0
d__Bacteria;p__Proteobacteria;c__Gammaproteobacteria;o__Burkholderiales	o__Burkholderiales	0.000198998	0	0	0.000862326	0.0076946	0	0	9.94992e-05	0.00461013	0.000497496	0.000994992	0.000431163
d__Bacteria;p__Proteobacteria;c__Gammaproteobacteria;o__Enterobacterales	o__Enterobacterales	0	0.00703128	0	9.94992e-05	0	0.0158204	0	0	0	0.000198998	0	0.00573779
d__Bacteria;p__Verrucomicrobiota;c__Verrucomicrobiae;o__Verrucomicrobiales	o__Verrucomicrobiales	9.94992e-05	0.00036483	0	0	0	0	0	0	0	0	0	0
d__Bacteria;p__unclassified_Bacteria;c__unclassified_Bacteria;o__unclassified_Bacteria	o__unclassified_Bacteria	0	0	0	6.63328e-05	0	0	0	0	0	0	9.94992e-05	3.31664e-05

## Sheet: all.Family.relative
Taxonomy	Family	H1	H2	H3	H4	H5	H6	L1	L2	L3	L4	L5	L6
d__Bacteria;p__Actinobacteriota;c__Actinobacteria;o__Bifidobacteriales;f__Bifidobacteriaceae	f__Bifidobacteriaceae	0	0	0	0	0	0	0	0	0	0	0	0.000497496
d__Bacteria;p__Actinobacteriota;c__Actinobacteria;o__Micrococcales;f__Dermatophilaceae	f__Dermatophilaceae	0	0	0	6.63328e-05	0	0	0	0	0	0	0	0
d__Bacteria;p__Actinobacteriota;c__Actinobacteria;o__Micrococcales;f__unclassified_Micrococcales	f__unclassified_Micrococcales	0	0	0	6.63328e-05	0	0	0	0	0	0	0	0
d__Bacteria;p__Actinobacteriota;c__Coriobacteriia;o__Coriobacteriales;f__Atopobiaceae	f__Atopobiaceae	0.000298498	0	0	0	6.63328e-05	0	0	0.000165832	0.000596995	0.000497496	0.000397997	0.000431163
d__Bacteria;p__Actinobacteriota;c__Coriobacteriia;o__Coriobacteriales;f__Eggerthellaceae	f__Eggerthellaceae	0.00484229	0.00215582	0.00082916	0.00172465	0.00573779	0.00238798	0.0042453	0.00417897	0.00729661	0.00596995	0.00537296	0.00447746
d__Bacteria;p__Bacteroidota;c__Bacteroidia;o__Bacteroidales;f__Bacteroidaceae	f__Bacteroidaceae	0.0123047	0.00603628	0.00620212	0.035488	0.0102152	0.00275281	0.0035488	0.0139299	0.0411595	0.0442108	0.00484229	0.00573779
d__Bacteria;p__Bacteroidota;c__Bacteroidia;o__Bacteroidales;f__Marinifilaceae	f__Marinifilaceae	0.00696494	0.00421213	0.00351564	0.00533979	0.0174455	0.00587045	0.00351564	0.0035488	0.00368147	0.00301814	0.0042453	0.00275281
d__Bacteria;p__Bacteroidota;c__Bacteroidia;o__Bacteroidales;f__Muribaculaceae	f__Muribaculaceae	0.728765	0.206759	0.207025	0.543564	0.549965	0.211767	0.463036	0.397134	0.36755	0.501841	0.489171	0.520082
d__Bacteria;p__Bacteroidota;c__Bacteroidia;o__Bacteroidales;f__Porphyromonadaceae	f__Porphyromonadaceae	0	0	0	0	0	0	0	0	0.000165832	0	0	0
d__Bacteria;p__Bacteroidota;c__Bacteroidia;o__Bacteroidales;f__Prevotellaceae	f__Prevotellaceae	0.0950217	0.0332327	0.00573779	0.0694504	0.0337634	0.00965142	0.0329011	0.0378429	0.0266326	0.0199662	0.0549236	0.084707
d__Bacteria;p__Bacteroidota;c__Bacteroidia;o__Bacteroidales;f__Rikenellaceae	f__Rikenellaceae	0.0250075	0.0420218	0.0133992	0.0518391	0.0204305	0.0289543	0.0302146	0.0446751	0.00888859	0.043647	0.0727339	0.0208948
d__Bacteria;p__Bacteroidota;c__Bacteroidia;o__Bacteroidales;f__Rs-E47_termite_group	f__Rs-E47_termite_group	0.00109449	0.00149249	0.000762827	0.000431163	0.000298498	0.00159199	0.000961825	0.00218898	0	0.00162515	0.00116082	0.00046433
d__Bacteria;p__Bacteroidota;c__Bacteroidia;o__Bacteroidales;f__Tannerellaceae	f__Tannerellaceae	0.0038473	0.0035488	6.63328e-05	0.00321714	0.00215582	0.00119399	0.00248748	0.00311764	0.00520712	0.00397997	0.00550562	0.00258698
d__Bacteria;p__Bacteroidota;c__Bacteroidia;o__Bacteroidales;f__unclassified_Bacteroidales	f__unclassified_Bacteroidales	0	0	0.000132666	0	0	0	0.000132666	0.000165832	0	0.000165832	6.63328e-05	0
d__Bacteria;p__Bacteroidota;c__Bacteroidia;o__Flavobacteriales;f__Flavobacteriaceae	f__Flavobacteriaceae	0.000165832	0.000198998	0	0.000232165	0	0.000331664	0	0.000165832	0	0	0	0
d__Bacteria;p__Campylobacterota;c__Campylobacteria;o__Campylobacterales;f__Helicobacteraceae	f__Helicobacteraceae	0.00195682	0.00116082	9.94992e-05	0.0045438	0.00328347	0.00139299	0.0139631	0.00262015	0.00514079	0.0042453	0.00905443	0.0109449
d__Bacteria;p__Cyanobacteria;c__Vampirivibrionia;o__Gastranaerophilales;f__unclassified_Gastranaerophilales	f__unclassified_Gastranaerophilales	0.000994992	0	0	0.00752877	0.000563829	0.000132666	0	0.000596995	0.00401313	0	0.000961825	0.00633478
d__Bacteria;p__Deferribacterota;c__Deferribacteres;o__Deferribacterales;f__Deferribacteraceae	f__Deferribacteraceae	0	3.31664e-05	0	0	0.000265331	0	0	0	0.000431163	0.000132666	0	0
d__Bacteria;p__Desulfobacterota;c__Desulfovibrionia;o__Desulfovibrionales;f__Desulfovibrionaceae	f__Desulfovibrionaceae	0.00182415	0.000762827	0.00205632	0.00646745	0.000729661	0.00208948	0.000762827	0.00175782	0.00550562	0.00265331	0.00116082	0.00278598
d__Bacteria;p__Firmicutes;c__Bacilli;o__Acholeplasmatales;f__Acholeplasmataceae	f__Acholeplasmataceae	9.94992e-05	0	0.000165832	0	0	0.000132666	0	9.94992e-05	0	0.000265331	0	0
d__Bacteria;p__Firmicutes;c__Bacilli;o__Erysipelotrichales;f__Erysipelatoclostridiaceae	f__Erysipelatoclostridiaceae	0	0	0	0	0.00102816	0	0	0	0.00135982	0.000198998	0.000232165	9.94992e-05
d__Bacteria;p__Firmicutes;c__Bacilli;o__Erysipelotrichales;f__Erysipelotrichaceae	f__Erysipelotrichaceae	0.018739	0.00169149	0.00278598	0.00507446	0.00368147	0.000431163	0	0.00288548	0.00978409	0.00295181	0.000331664	0.00192365
d__Bacteria;p__Firmicutes;c__Bacilli;o__Lactobacillales;f__Lactobacillaceae	f__Lactobacillaceae	0.0127359	0.655501	0.730689	0.0595337	0.311864	0.673775	0.412656	0.384564	0.390766	0.33644	0.29067	0.195018
d__Bacteria;p__Firmicutes;c__Bacilli;o__Lactobacillales;f__Streptococcaceae	f__Streptococcaceae	0	0	0	0	0	0	0	9.94992e-05	0	6.63328e-05	0	0
d__Bacteria;p__Firmicutes;c__Bacilli;o__RF39;f__unclassified_RF39	f__unclassified_RF39	0.000497496	0.000132666	0.000563829	0.00135982	0.00119399	0.000298498	0.000331664	0.00145932	0	9.94992e-05	0.000630162	0.000762827
d__Bacteria;p__Firmicutes;c__Bacilli;o__Staphylococcales;f__Staphylococcaceae	f__Staphylococcaceae	0	0	0	0	0	0	0	0	0	0.000198998	0	0.000198998
d__Bacteria;p__Firmicutes;c__Clostridia;o__Christensenellales;f__Christensenellaceae	f__Christensenellaceae	0.000928659	0	0.000198998	0.000265331	0	0.000331664	6.63328e-05	0.000331664	0	0	0.000165832	0.000762827
d__Bacteria;p__Firmicutes;c__Clostridia;o__Clostridia_UCG-014;f__unclassified_Clostridia_UCG-014	f__unclassified_Clostridia_UCG-014	0.00520712	0.00739611	0.00338297	0.0083911	0.00139299	0.00931976	0.00135982	0.0248416	0.00046433	0.00109449	0.00102816	0.0123379
d__Bacteria;p__Firmicutes;c__Clostridia;o__Clostridia_vadinBB60_group;f__unclassified_Clostridia_vadinBB60_group	f__unclassified_Clostridia_vadinBB60_group	0.000795993	0.000265331	0.000530662	0.00169149	9.94992e-05	0.000132666	6.63328e-05	0.00162515	0.000729661	0.00046433	0.000165832	0.000530662
d__Bacteria;p__Firmicutes;c__Clostridia;o__Clostridiales;f__Clostridiaceae	f__Clostridiaceae	0.000961825	0	0	0.000795993	0.000265331	0	0.000762827	0.00235481	0.000530662	0.00046433	0.000630162	0.00119399
d__Bacteria;p__Firmicutes;c__Clostridia;o__Eubacteriales;f__Anaerofustaceae	f__Anaerofustaceae	0.000165832	0	0	0	0.000198998	0	0	0	0	0.000165832	0	0
d__Bacteria;p__Firmicutes;c__Clostridia;o__Lachnospirales;f__Lachnospiraceae	f__Lachnospiraceae	0.043846	0.00815893	0.0132666	0.143511	0.0201652	0.0106796	0.0170475	0.0456701	0.0834467	0.00945242	0.0445756	0.0819873
d__Bacteria;p__Firmicutes;c__Clostridia;o__Monoglobales;f__Monoglobaceae	f__Monoglobaceae	0	0	6.63328e-05	0.000497496	0.000165832	0.000862326	0.00036483	0.000928659	0.000265331	0.000132666	0.00152565	0.00046433
d__Bacteria;p__Firmicutes;c__Clostridia;o__Oscillospirales;f__Butyricicoccaceae	f__Butyricicoccaceae	0.000298498	0	0	0.00212265	6.63328e-05	0	0	0.000198998	0.00165832	0.000232165	0.000165832	0.000431163
d__Bacteria;p__Firmicutes;c__Clostridia;o__Oscillospirales;f__Hungateiclostridiaceae	f__Hungateiclostridiaceae	0	0	0	0	0	0	0	0	0	0	0	9.94992e-05
d__Bacteria;p__Firmicutes;c__Clostridia;o__Oscillospirales;f__Oscillospiraceae	f__Oscillospiraceae	0.0124706	0.00112766	0.00225531	0.0238135	0.00155882	0.00212265	0.00238798	0.0037478	0.0174787	0.00212265	0.00344931	0.0082916
d__Bacteria;p__Firmicutes;c__Clostridia;o__Oscillospirales;f__Ruminococcaceae	f__Ruminococcaceae	0.00295181	0.000696494	0.00169149	0.0115419	0.00082916	0.000596995	0.000795993	0.000928659	0.00411263	0.000630162	0.00126032	0.0116082
d__Bacteria;p__Firmicutes;c__Clostridia;o__Oscillospirales;f__UCG-010	f__UCG-010	0.00271964	0.00135982	0.000530662	0.000795993	0.000232165	0.000630162	0.000431163	0.000795993	0.000795993	0.00046433	0.000265331	0.00291864
d__Bacteria;p__Firmicutes;c__Clostridia;o__Oscillospirales;f__[Eubacterium]_coprostanoligenes_group	f__[Eubacterium]_coprostanoligenes_group	0.000232165	0.000331664	0.000729661	0.00142616	0.000630162	0.000530662	0.000663328	0.00162515	0.0041458	0.00135982	0.000298498	0.000862326
d__Bacteria;p__Firmicutes;c__Clostridia;o__Oscillospirales;f__unclassified_Oscillospirales	f__unclassified_Oscillospirales	0	0	0	0	0	0	0	0	0	6.63328e-05	0	0
d__Bacteria;p__Firmicutes;c__Clostridia;o__Peptococcales;f__Peptococcaceae	f__Peptococcaceae	0.00106132	0	0.000265331	0.00205632	0.000132666	0.000331664	6.63328e-05	0.000762827	0.000762827	0.000165832	0.000165832	0.00129349
d__Bacteria;p__Firmicutes;c__Clostridia;o__Peptostreptococcales-Tissierellales;f__Anaerovoracaceae	f__Anaerovoracaceae	0.00202315	0.000265331	0.000265331	0.00165832	0.000198998	0.000431163	0.000198998	0.000431163	0.000961825	0.000265331	0.000397997	0.00135982
d__Bacteria;p__Firmicutes;c__Clostridia;o__unclassified_Clostridia;f__unclassified_Clostridia	f__unclassified_Clostridia	6.63328e-05	0	0.000165832	9.94992e-05	0	0	0	0.000132666	0	0	0	0
d__Bacteria;p__Firmicutes;c__Negativicutes;o__Veillonellales-Selenomonadales;f__Veillonellaceae	f__Veillonellaceae	0	0	0	0	6.63328e-05	0	0	0	0	0.000132666	9.94992e-05	0
d__Bacteria;p__Patescibacteria;c__Saccharimonadia;o__Saccharimonadales;f__Saccharimonadaceae	f__Saccharimonadaceae	0.0107127	0.0139962	0.00262015	0.00427847	0.00361514	0.0154555	0.00703128	0.0142616	0.00129349	0.00971775	0.00325031	0.00895493
d__Bacteria;p__Proteobacteria;c__Alphaproteobacteria;o__Rhodobacterales;f__Rhodobacteraceae	f__Rhodobacteraceae	9.94992e-05	6.63328e-05	0	0	0	0	0	0	0	0	0	0
d__Bacteria;p__Proteobacteria;c__Alphaproteobacteria;o__Rhodospirillales;f__unclassified_Rhodospirillales	f__unclassified_Rhodospirillales	0	0	0	9.94992e-05	0	0	0	6.63328e-05	0.000563829	0.000198998	0	0
d__Bacteria;p__Proteobacteria;c__Gammaproteobacteria;o__Burkholderiales;f__Burkholderiaceae	f__Burkholderiaceae	0	0	0	0	0	0	0	0	0	0	0	9.94992e-05
d__Bacteria;p__Proteobacteria;c__Gammaproteobacteria;o__Burkholderiales;f__Nitrosomonadaceae	f__Nitrosomonadaceae	0	0	0	0	0	0	0	0	0	6.63328e-05	0	0
d__Bacteria;p__Proteobacteria;c__Gammaproteobacteria;o__Burkholderiales;f__Sutterellaceae	f__Sutterellaceae	0.000198998	0	0	0.000862326	0.0076946	0	0	9.94992e-05	0.00461013	0.000431163	0.000994992	0.000331664
d__Bacteria;p__Proteobacteria;c__Gammaproteobacteria;o__Enterobacterales;f__Enterobacteriaceae	f__Enterobacteriaceae	0	0.00703128	0	0	0	0.0158204	0	0	0	0.000198998	0	0.00573779
d__Bacteria;p__Proteobacteria;c__Gammaproteobacteria;o__Enterobacterales;f__Pasteurellaceae	f__Pasteurellaceae	0	0	0	9.94992e-05	0	0	0	0	0	0	0	0
d__Bacteria;p__Verrucomicrobiota;c__Verrucomicrobiae;o__Verrucomicrobiales;f__Akkermansiaceae	f__Akkermansiaceae	9.94992e-05	0.00036483	0	0	0	0	0	0	0	0	0	0
d__Bacteria;p__unclassified_Bacteria;c__unclassified_Bacteria;o__unclassified_Bacteria;f__unclassified_Bacteria	f__unclassified_Bacteria	0	0	0	6.63328e-05	0	0	0	0	0	0	9.94992e-05	3.31664e-05

## Sheet: all.Genus.relative
Taxonomy	Genus	H1	H2	H3	H4	H5	H6	L1	L2	L3	L4	L5	L6
d__Bacteria;p__Actinobacteriota;c__Actinobacteria;o__Bifidobacteriales;f__Bifidobacteriaceae;g__Bifidobacterium	g__Bifidobacterium	0	0	0	0	0	0	0	0	0	0	0	0.000497496	0.340893
d__Bacteria;p__Actinobacteriota;c__Actinobacteria;o__Micrococcales;f__Dermatophilaceae;g__Piscicoccus	g__Piscicoccus	0	0	0	6.63e-05	0	0	0	0	0	0	0	0	0.340893
d__Bacteria;p__Actinobacteriota;c__Actinobacteria;o__Micrococcales;f__unclassified_Micrococcales;g__unclassified_Micrococcales	g__unclassified_Micrococcales	0	0	0	6.63e-05	0	0	0	0	0	0	0	0	0.340893
d__Bacteria;p__Actinobacteriota;c__Coriobacteriia;o__Coriobacteriales;f__Atopobiaceae;g__Coriobacteriaceae_UCG-002	g__Coriobacteriaceae_UCG-002	0.000298498	0	0	0	6.63e-05	0	0	0.000165832	0.000596995	0.000497496	0.000397997	0.000431163	0.019255
d__Bacteria;p__Actinobacteriota;c__Coriobacteriia;o__Coriobacteriales;f__Eggerthellaceae;g__Adlercreutzia	g__Adlercreutzia	0	0.00036483	0	0	0	0	0	0	0	0	0	0	0.340893
d__Bacteria;p__Actinobacteriota;c__Coriobacteriia;o__Coriobacteriales;f__Eggerthellaceae;g__DNF00809	g__DNF00809	0	0	0	0	0.000265331	0	0	0	0	0	0	0	0.340893
d__Bacteria;p__Actinobacteriota;c__Coriobacteriia;o__Coriobacteriales;f__Eggerthellaceae;g__Enterorhabdus	g__Enterorhabdus	0.00457696	0.00179098	0.00082916	0.00109449	0.00547246	0.00232165	0.00401313	0.00378097	0.00696494	0.00573779	0.00537296	0.00411263	0.0322265
d__Bacteria;p__Actinobacteriota;c__Coriobacteriia;o__Coriobacteriales;f__Eggerthellaceae;g__Gordonibacter	g__Gordonibacter	0.000265331	0	0	0.000630162	0	0	9.95e-05	0	0.000331664	9.95e-05	0	0.00036483	1
d__Bacteria;p__Actinobacteriota;c__Coriobacteriia;o__Coriobacteriales;f__Eggerthellaceae;g__Parvibacter	g__Parvibacter	0	0	0	0	0	0	0.000132666	0	0	0	0	0	0.340893
d__Bacteria;p__Actinobacteriota;c__Coriobacteriia;o__Coriobacteriales;f__Eggerthellaceae;g__unclassified_Eggerthellaceae	g__unclassified_Eggerthellaceae	0	0	0	0	0	6.63e-05	0	0.000397997	0	0.000132666	0	0	0.27166
d__Bacteria;p__Bacteroidota;c__Bacteroidia;o__Bacteroidales;f__Bacteroidaceae;g__Bacteroides	g__Bacteroides	0.0123047	0.00603628	0.00620212	0.035488	0.0102153	0.00275281	0.0035488	0.0139299	0.0411595	0.0442108	0.00484229	0.00573779	0.475393
d__Bacteria;p__Bacteroidota;c__Bacteroidia;o__Bacteroidales;f__Marinifilaceae;g__Butyricimonas	g__Butyricimonas	0.000298498	0	0	0.000298498	0	0	0	0	0	0	0	0.000132666	0.272902
d__Bacteria;p__Bacteroidota;c__Bacteroidia;o__Bacteroidales;f__Marinifilaceae;g__Odoribacter	g__Odoribacter	0.00666645	0.00421213	0.00351564	0.00504129	0.0174455	0.00587045	0.00351564	0.0035488	0.00368147	0.00301814	0.0042453	0.00262014	0.113687
d__Bacteria;p__Bacteroidota;c__Bacteroidia;o__Bacteroidales;f__Muribaculaceae;g__Muribaculum	g__Muribaculum	0.0246095	0.00341614	0.00281914	0.0130344	0.0116082	0.00328347	0.00852376	0.00653378	0.00968459	0.0100163	0.0136314	0.00729661	0.890383
d__Bacteria;p__Bacteroidota;c__Bacteroidia;o__Bacteroidales;f__Muribaculaceae;g__unclassified_Muribaculaceae	g__unclassified_Muribaculaceae	0.704156	0.203343	0.204205	0.53053	0.538357	0.208484	0.454512	0.390601	0.357865	0.491824	0.47554	0.512786	0.610528
d__Bacteria;p__Bacteroidota;c__Bacteroidia;o__Bacteroidales;f__Porphyromonadaceae;g__Falsiporphyromonas	g__Falsiporphyromonas	0	0	0	0	0	0	0	0	0.000165832	0	0	0	0.340893
d__Bacteria;p__Bacteroidota;c__Bacteroidia;o__Bacteroidales;f__Prevotellaceae;g__Alloprevotella	g__Alloprevotella	0.0704454	0.0193028	0.00169149	0.0343604	0.0215913	0.00656695	0.0170475	0.0167822	0.0110444	0.0131007	0.0249743	0.019734	0.427226
d__Bacteria;p__Bacteroidota;c__Bacteroidia;o__Bacteroidales;f__Prevotellaceae;g__Prevotellaceae_NK3B31_group	g__Prevotellaceae_NK3B31_group	0.00195682	0.000530662	0.00175782	0.00689861	0.00145932	0	9.95e-05	0.00517396	0	0	0.00341614	0.024311	0.414525
d__Bacteria;p__Bacteroidota;c__Bacteroidia;o__Bacteroidales;f__Prevotellaceae;g__Prevotellaceae_UCG-001	g__Prevotellaceae_UCG-001	0.0207622	0.0128022	0.00175782	0.021525	0.00882226	0.00179098	0.0152897	0.0130012	0.00484229	0.00653378	0.0242115	0.038672	0.373397
d__Bacteria;p__Bacteroidota;c__Bacteroidia;o__Bacteroidales;f__Prevotellaceae;g__unclassified_Prevotellaceae	g__unclassified_Prevotellaceae	0.00185732	0.000596995	0.000530662	0.00666645	0.00189048	0.00129349	0.00046433	0.00288548	0.0107459	0.000331664	0.00232165	0.00198998	0.603985
d__Bacteria;p__Bacteroidota;c__Bacteroidia;o__Bacteroidales;f__Rikenellaceae;g__Alistipes	g__Alistipes	0.0205963	0.0166827	0.00709761	0.0221552	0.00792677	0.0149249	0.00656695	0.0124706	0.00742927	0.00719711	0.00842427	0.00679911	0.0325642
d__Bacteria;p__Bacteroidota;c__Bacteroidia;o__Bacteroidales;f__Rikenellaceae;g__Rikenella	g__Rikenella	0.00036483	0	0.000431163	0.00195682	0.000132666	0	0	0	0	0	0.000298498	6.63e-05	0.202736
d__Bacteria;p__Bacteroidota;c__Bacteroidia;o__Bacteroidales;f__Rikenellaceae;g__Rikenellaceae_RC9_gut_group	g__Rikenellaceae_RC9_gut_group	0.00271964	0.02451	0.00587045	0.0276608	0.0123711	0.0131339	0.021923	0.0293854	0.00145932	0.0342609	0.0626845	0.0137972	0.202808
d__Bacteria;p__Bacteroidota;c__Bacteroidia;o__Bacteroidales;f__Rikenellaceae;g__unclassified_Rikenellaceae	g__unclassified_Rikenellaceae	0.00132666	0.00082916	0	6.63e-05	0	0.000895493	0.00172465	0.00281914	0	0.00218898	0.00132666	0.000232165	0.119628
d__Bacteria;p__Bacteroidota;c__Bacteroidia;o__Bacteroidales;f__Rs-E47_termite_group;g__unclassified_Rs-E47_termite_group	g__unclassified_Rs-E47_termite_group	0.00109449	0.00149249	0.000762827	0.000431163	0.000298498	0.00159199	0.000961825	0.00218898	0	0.00162515	0.00116082	0.00046433	0.761197
d__Bacteria;p__Bacteroidota;c__Bacteroidia;o__Bacteroidales;f__Tannerellaceae;g__Parabacteroides	g__Parabacteroides	0.00301814	0.0035488	6.63e-05	0.00212265	0.00215582	0.00119399	0.00228848	0.00311764	0.00500813	0.0037478	0.00550562	0.00258698	0.0452146
d__Bacteria;p__Bacteroidota;c__Bacteroidia;o__Bacteroidales;f__Tannerellaceae;g__unclassified_Tannerellaceae	g__unclassified_Tannerellaceae	0.00082916	0	0	0.00109449	0	0	0.000198998	0	0.000198998	0.000232165	0	0	0.330992
d__Bacteria;p__Bacteroidota;c__Bacteroidia;o__Bacteroidales;f__unclassified_Bacteroidales;g__unclassified_Bacteroidales	g__unclassified_Bacteroidales	0	0	0.000132666	0	0	0	0.000132666	0.000165832	0	0.000165832	6.63e-05	0	0.116586
d__Bacteria;p__Bacteroidota;c__Bacteroidia;o__Flavobacteriales;f__Flavobacteriaceae;g__unclassified_Flavobacteriaceae	g__unclassified_Flavobacteriaceae	0.000165832	0.000198998	0	0.000232165	0	0.000331664	0	0.000165832	0	0	0	0	0.0623014
d__Bacteria;p__Campylobacterota;c__Campylobacteria;o__Campylobacterales;f__Helicobacteraceae;g__Helicobacter	g__Helicobacter	0.00195682	0.00116082	9.95e-05	0.0045438	0.00328347	0.00139299	0.0139631	0.00262014	0.00514079	0.0042453	0.00905443	0.0109449	0.0148695
d__Bacteria;p__Cyanobacteria;c__Vampirivibrionia;o__Gastranaerophilales;f__unclassified_Gastranaerophilales;g__unclassified_Gastranaerophilales	g__unclassified_Gastranaerophilales	0.000994992	0	0	0.00752877	0.000563829	0.000132666	0	0.000596995	0.00401313	0	0.000961825	0.00633478	0.78655
d__Bacteria;p__Deferribacterota;c__Deferribacteres;o__Deferribacterales;f__Deferribacteraceae;g__Mucispirillum	g__Mucispirillum	0	3.32e-05	0	0	0.000265331	0	0	0	0.000431163	0.000132666	0	0	0.606241
d__Bacteria;p__Desulfobacterota;c__Desulfovibrionia;o__Desulfovibrionales;f__Desulfovibrionaceae;g__Bilophila	g__Bilophila	0	0	6.63e-05	0	0	0	0	9.95e-05	0	0	6.63e-05	0.000132666	0.171658
d__Bacteria;p__Desulfobacterota;c__Desulfovibrionia;o__Desulfovibrionales;f__Desulfovibrionaceae;g__Desulfovibrio	g__Desulfovibrio	0.00149249	0.000663328	0.00179098	0.00195682	0.000596995	0.00116082	0.000762827	0.00129349	0.000165832	0.00265331	0.000862326	0.00192365	1
d__Bacteria;p__Desulfobacterota;c__Desulfovibrionia;o__Desulfovibrionales;f__Desulfovibrionaceae;g__unclassified_Desulfovibrionaceae	g__unclassified_Desulfovibrionaceae	0.000331664	9.95e-05	0.000198998	0.00451063	0.000132666	0.000928659	0	0.00036483	0.00533979	0	0.000232165	0.000729661	0.945672
d__Bacteria;p__Firmicutes;c__Bacilli;o__Acholeplasmatales;f__Acholeplasmataceae;g__Anaeroplasma	g__Anaeroplasma	9.95e-05	0	0.000165832	0	0	0.000132666	0	9.95e-05	0	0.000265331	0	0	0.920143
d__Bacteria;p__Firmicutes;c__Bacilli;o__Erysipelotrichales;f__Erysipelatoclostridiaceae;g__Erysipelatoclostridium	g__Erysipelatoclostridium	0	0	0	0	0.00102816	0	0	0	0.00129349	0.000198998	0.000232165	9.95e-05	0.627154
d__Bacteria;p__Firmicutes;c__Bacilli;o__Erysipelotrichales;f__Erysipelatoclostridiaceae;g__unclassified_Erysipelatoclostridiaceae	g__unclassified_Erysipelatoclostridiaceae	0	0	0	0	0	0	0	0	6.63e-05	0	0	0	0.340893
d__Bacteria;p__Firmicutes;c__Bacilli;o__Erysipelotrichales;f__Erysipelotrichaceae;g__Dubosiella	g__Dubosiella	0.01456	0.00162515	0.000862326	0	0.00328347	0.000232165	0	0.00288548	0.0077941	0.00285231	0	0	0.661519
d__Bacteria;p__Firmicutes;c__Bacilli;o__Erysipelotrichales;f__Erysipelotrichaceae;g__Faecalibaculum	g__Faecalibaculum	0.00407947	6.63e-05	0.00155882	0	0.000397997	0	0	0	0	0	0	0.00082916	0.221011
d__Bacteria;p__Firmicutes;c__Bacilli;o__Erysipelotrichales;f__Erysipelotrichaceae;g__Ileibacterium	g__Ileibacterium	0	0	0	0	0	0	0	0	0.00198998	0	0	0	0.340893
d__Bacteria;p__Firmicutes;c__Bacilli;o__Erysipelotrichales;f__Erysipelotrichaceae;g__Turicibacter	g__Turicibacter	9.95e-05	0	0	0	0	0	0	0	0	0	0	0.00109449	0.386569
d__Bacteria;p__Firmicutes;c__Bacilli;o__Erysipelotrichales;f__Erysipelotrichaceae;g__unclassified_Erysipelotrichaceae	g__unclassified_Erysipelotrichaceae	0	0	0.00036483	0.00507446	0	0.000198998	0	0	0	9.95e-05	0.000331664	0	0.320874
d__Bacteria;p__Firmicutes;c__Bacilli;o__Lactobacillales;f__Lactobacillaceae;g__Lactobacillus	g__Lactobacillus	0.00245431	0.00421213	0.000895493	0.0267653	0.00162515	0.00666645	0.0390368	0.0504461	0.00885543	0.0198003	0.105734	0.134921	0.0295612
d__Bacteria;p__Firmicutes;c__Bacilli;o__Lactobacillales;f__Lactobacillaceae;g__Ligilactobacillus	g__Ligilactobacillus	0.00132666	0.648138	0.729395	0.0279593	0.309243	0.660708	0.367915	0.314815	0.380153	0.299791	0.174024	0.0511094	0.383763
d__Bacteria;p__Firmicutes;c__Bacilli;o__Lactobacillales;f__Lactobacillaceae;g__Limosilactobacillus	g__Limosilactobacillus	0.00882226	0.00315081	0.000397997	0.00480913	0.000928659	0.00640111	0.00560512	0.0192033	0.00175782	0.0168485	0.0109117	0.00898809	0.0571306
d__Bacteria;p__Firmicutes;c__Bacilli;o__Lactobacillales;f__Lactobacillaceae;g__unclassified_Lactobacillaceae	g__unclassified_Lactobacillaceae	0.000132666	0	0	0	6.63e-05	0	9.95e-05	9.95e-05	0	0	0	0	1
d__Bacteria;p__Firmicutes;c__Bacilli;o__Lactobacillales;f__Streptococcaceae;g__Streptococcus	g__Streptococcus	0	0	0	0	0	0	0	9.95e-05	0	6.63e-05	0	0	0.155615
d__Bacteria;p__Firmicutes;c__Bacilli;o__RF39;f__unclassified_RF39;g__unclassified_RF39	g__unclassified_RF39	0.000497496	0.000132666	0.000563829	0.00135982	0.00119399	0.000298498	0.000331664	0.00145932	0	9.95e-05	0.000630162	0.000762827	0.677868
d__Bacteria;p__Firmicutes;c__Bacilli;o__Staphylococcales;f__Staphylococcaceae;g__Staphylococcus	g__Staphylococcus	0	0	0	0	0	0	0	0	0	0.000198998	0	0.000198998	0.144928
d__Bacteria;p__Firmicutes;c__Clostridia;o__Christensenellales;f__Christensenellaceae;g__Christensenellaceae_R-7_group	g__Christensenellaceae_R-7_group	0.000928659	0	0.000198998	0.000265331	0	0.000331664	6.63e-05	0.000331664	0	0	0.000165832	0.000762827	0.726156
d__Bacteria;p__Firmicutes;c__Clostridia;o__Clostridia_UCG-014;f__unclassified_Clostridia_UCG-014;g__unclassified_Clostridia_UCG-014	g__unclassified_Clostridia_UCG-014	0.00520712	0.00739611	0.00338297	0.0083911	0.00139299	0.00931976	0.00135982	0.0248416	0.00046433	0.00109449	0.00102816	0.0123379	0.81718
d__Bacteria;p__Firmicutes;c__Clostridia;o__Clostridia_vadinBB60_group;f__unclassified_Clostridia_vadinBB60_group;g__unclassified_Clostridia_vadinBB60_group	g__unclassified_Clostridia_vadinBB60_group	0.000795993	0.000265331	0.000530662	0.00169149	9.95e-05	0.000132666	6.63e-05	0.00162515	0.000729661	0.00046433	0.000165832	0.000530662	0.974368
d__Bacteria;p__Firmicutes;c__Clostridia;o__Clostridiales;f__Clostridiaceae;g__Candidatus_Arthromitus	g__Candidatus_Arthromitus	0.000961825	0	0	0.000795993	0.000265331	0	0.000762827	0.00235481	0.000530662	0.00046433	0.000630162	0.00119399	0.086008
d__Bacteria;p__Firmicutes;c__Clostridia;o__Eubacteriales;f__Anaerofustaceae;g__Anaerofustis	g__Anaerofustis	0.000165832	0	0	0	0.000198998	0	0	0	0	0.000165832	0	0	0.501393
d__Bacteria;p__Firmicutes;c__Clostridia;o__Lachnospirales;f__Lachnospiraceae;g__A2	g__A2	0	0	0	0	0	0	6.63e-05	3.32e-05	0.000132666	0.000165832	0	0	0.0416581
d__Bacteria;p__Firmicutes;c__Clostridia;o__Lachnospirales;f__Lachnospiraceae;g__ASF356	g__ASF356	0.000596995	0.000431163	0	0.00344931	0.000265331	0	0.000497496	0.000762827	0.00129349	0	0.000663328	0.00122716	0.932757
d__Bacteria;p__Firmicutes;c__Clostridia;o__Lachnospirales;f__Lachnospiraceae;g__Acetatifactor	g__Acetatifactor	0.000132666	0	0	0.000596995	0	0	9.95e-05	0	0	0	0	0.000397997	0.748167
d__Bacteria;p__Firmicutes;c__Clostridia;o__Lachnospirales;f__Lachnospiraceae;g__Anaerostipes	g__Anaerostipes	0	0	0	0	0	0	0	0	0	0	0	0.000862326	0.340893
d__Bacteria;p__Firmicutes;c__Clostridia;o__Lachnospirales;f__Lachnospiraceae;g__Blautia	g__Blautia	0.00208948	0	9.95e-05	0.00082916	0	0	0.000397997	0.000198998	0.0036483	9.95e-05	0	0.00185732	0.456838
d__Bacteria;p__Firmicutes;c__Clostridia;o__Lachnospirales;f__Lachnospiraceae;g__GCA-900066575	g__GCA-900066575	0	0	0	0.000331664	0	0	0	0	0.00175782	0	0	0.000397997	0.322981
d__Bacteria;p__Firmicutes;c__Clostridia;o__Lachnospirales;f__Lachnospiraceae;g__Lachnoclostridium	g__Lachnoclostridium	0.00295181	9.95e-05	0.000961825	0.00669961	0	0	0.000298498	0.000795993	0.00636795	0.00036483	0.000630162	0.000729661	0.864928
d__Bacteria;p__Firmicutes;c__Clostridia;o__Lachnospirales;f__Lachnospiraceae;g__Lachnospiraceae_FCS020_group	g__Lachnospiraceae_FCS020_group	0	0	0	0.00102816	0	0	0	0	0.000397997	0.000298498	0	0	0.773426
d__Bacteria;p__Firmicutes;c__Clostridia;o__Lachnospirales;f__Lachnospiraceae;g__Lachnospiraceae_NK4A136_group	g__Lachnospiraceae_NK4A136_group	0.0214918	0.00610262	0.0101158	0.065769	0.015157	0.00480913	0.00955192	0.017943	0.0443103	0.00358197	0.0305463	0.0322046	0.832551
d__Bacteria;p__Firmicutes;c__Clostridia;o__Lachnospirales;f__Lachnospiraceae;g__Lachnospiraceae_UCG-001	g__Lachnospiraceae_UCG-001	0.00119399	0	0	0.00036483	0	0	0.00046433	0.00082916	0	0.000961825	0.000232165	0.00510763	0.240621
d__Bacteria;p__Firmicutes;c__Clostridia;o__Lachnospirales;f__Lachnospiraceae;g__Lachnospiraceae_UCG-004	g__Lachnospiraceae_UCG-004	9.95e-05	0	0	9.95e-05	0.000132666	0	9.95e-05	0	6.63e-05	0	0	9.95e-05	0.740162
d__Bacteria;p__Firmicutes;c__Clostridia;o__Lachnospirales;f__Lachnospiraceae;g__Lachnospiraceae_UCG-006	g__Lachnospiraceae_UCG-006	0.00082916	0.000265331	0	0.00126032	0	0	0	0	0.00232165	0.000232165	0.00331664	0.00626845	0.148817
d__Bacteria;p__Firmicutes;c__Clostridia;o__Lachnospirales;f__Lachnospiraceae;g__Lachnospiraceae_UCG-008	g__Lachnospiraceae_UCG-008	0	0	0	0	0	0	0	0.000132666	0	0	0	0	0.340893
d__Bacteria;p__Firmicutes;c__Clostridia;o__Lachnospirales;f__Lachnospiraceae;g__Marvinbryantia	g__Marvinbryantia	0.000265331	0.000165832	0	0.00557195	0.000397997	6.63e-05	0	0	0.00192365	0.000397997	0	0.000596995	0.547893
d__Bacteria;p__Firmicutes;c__Clostridia;o__Lachnospirales;f__Lachnospiraceae;g__Roseburia	g__Roseburia	0.00135982	9.95e-05	0	0.0172465	0.000198998	0.000232165	0.000729661	0.00328347	0.000331664	0	9.95e-05	0.00368147	0.541076
d__Bacteria;p__Firmicutes;c__Clostridia;o__Lachnospirales;f__Lachnospiraceae;g__Tuzzerella	g__Tuzzerella	0.00036483	0	0	0.00082916	0	0	0.000165832	0	0.00218898	0.000331664	0.000132666	0	0.485977
d__Bacteria;p__Firmicutes;c__Clostridia;o__Lachnospirales;f__Lachnospiraceae;g__Tyzzerella	g__Tyzzerella	0	0	0	0	0	0	3.32e-05	0.000232165	0	0	0	0.000232165	0.111386
d__Bacteria;p__Firmicutes;c__Clostridia;o__Lachnospirales;f__Lachnospiraceae;g__[Eubacterium]_fissicatena_group	g__[Eubacterium]_fissicatena_group	0.00036483	0	0	0	0	0	0	0	0.000895493	0	0	0	0.595186
d__Bacteria;p__Firmicutes;c__Clostridia;o__Lachnospirales;f__Lachnospiraceae;g__[Eubacterium]_oxidoreducens_group	g__[Eubacterium]_oxidoreducens_group	6.63e-05	0	0	0	0	0	6.63e-05	0	3.32e-05	0	0	0	0.73417
d__Bacteria;p__Firmicutes;c__Clostridia;o__Lachnospirales;f__Lachnospiraceae;g__[Eubacterium]_ventriosum_group	g__[Eubacterium]_ventriosum_group	0	0	0	0	0	0	0	0.00046433	0	0	0	0	0.340893
d__Bacteria;p__Firmicutes;c__Clostridia;o__Lachnospirales;f__Lachnospiraceae;g__[Eubacterium]_xylanophilum_group	g__[Eubacterium]_xylanophilum_group	0.00202315	0	0.000663328	0.00490863	0.000497496	0.00271964	0.00119399	0.00331664	0.000497496	0.00132666	0.00291864	0.00311764	0.777175
d__Bacteria;p__Firmicutes;c__Clostridia;o__Lachnospirales;f__Lachnospiraceae;g__[Ruminococcus]_torques_group	g__[Ruminococcus]_torques_group	0	0	0	0	0	0	0	0	0.00179098	0	0	0	0.340893
d__Bacteria;p__Firmicutes;c__Clostridia;o__Lachnospirales;f__Lachnospiraceae;g__unclassified_Lachnospiraceae	g__unclassified_Lachnospiraceae	0.0100163	0.000994992	0.00142615	0.0345262	0.00351564	0.00285231	0.00338297	0.0176777	0.0154887	0.00169149	0.00603628	0.0252065	0.68845
d__Bacteria;p__Firmicutes;c__Clostridia;o__Monoglobales;f__Monoglobaceae;g__Monoglobus	g__Monoglobus	0	0	6.63e-05	0.000497496	0.000165832	0.000862326	0.00036483	0.000928659	0.000265331	0.000132666	0.00152565	0.00046433	0.203848
d__Bacteria;p__Firmicutes;c__Clostridia;o__Oscillospirales;f__Butyricicoccaceae;g__Butyricicoccus	g__Butyricicoccus	0.000198998	0	0	0.00132666	6.63e-05	0	0	0.000198998	0.00129349	0.000232165	0.000165832	0.000232165	0.764629
d__Bacteria;p__Firmicutes;c__Clostridia;o__Oscillospirales;f__Butyricicoccaceae;g__UCG-009	g__UCG-009	9.95e-05	0	0	0.000795993	0	0	0	0	0.00036483	0	0	0.000198998	0.710756
d__Bacteria;p__Firmicutes;c__Clostridia;o__Oscillospirales;f__Hungateiclostridiaceae;g__Ruminiclostridium	g__Ruminiclostridium	0	0	0	0	0	0	0	0	0	0	0	9.95e-05	0.340893
d__Bacteria;p__Firmicutes;c__Clostridia;o__Oscillospirales;f__Oscillospiraceae;g__Colidextribacter	g__Colidextribacter	0.00255381	0.00046433	0.000497496	0.0039468	0.00036483	0.00046433	0.000862326	0.00082916	0.00732977	0.000298498	0.000961825	0.00162515	0.639324
d__Bacteria;p__Firmicutes;c__Clostridia;o__Oscillospirales;f__Oscillospiraceae;g__Intestinimonas	g__Intestinimonas	0	0	0	0.000497496	0	0	0	0	0	0	6.63e-05	0.000198998	0.673534
d__Bacteria;p__Firmicutes;c__Clostridia;o__Oscillospirales;f__Oscillospiraceae;g__NK4A214_group	g__NK4A214_group	0.000862326	0.000198998	0.000165832	0.000862326	0.000497496	0.000397997	0.000431163	0.00046433	0.000232165	9.95e-05	3.32e-05	0.000530662	0.218357
d__Bacteria;p__Firmicutes;c__Clostridia;o__Oscillospirales;f__Oscillospiraceae;g__Oscillibacter	g__Oscillibacter	0.000397997	0.000165832	0	0.00175782	0	0	6.63e-05	0.000132666	0.00238798	0.000497496	0.000795993	0.00135982	0.311795
d__Bacteria;p__Firmicutes;c__Clostridia;o__Oscillospirales;f__Oscillospiraceae;g__UCG-005	g__UCG-005	0	0	0.000132666	0	0	0.000132666	0	0	0	0	0	0	0.144928
d__Bacteria;p__Firmicutes;c__Clostridia;o__Oscillospirales;f__Oscillospiraceae;g__unclassified_Oscillospiraceae	g__unclassified_Oscillospiraceae	0.00865643	0.000298498	0.00145932	0.016749	0.000696494	0.00112766	0.00102816	0.00232165	0.00752877	0.00122716	0.00159199	0.00457696	0.551516
d__Bacteria;p__Firmicutes;c__Clostridia;o__Oscillospirales;f__Ruminococcaceae;g__Anaerotruncus	g__Anaerotruncus	0.000298498	0.000132666	0	0.00295181	0.000331664	0	9.95e-05	0.000198998	0.00135982	0.000132666	9.95e-05	0.000331664	0.637107
d__Bacteria;p__Firmicutes;c__Clostridia;o__Oscillospirales;f__Ruminococcaceae;g__Candidatus_Soleaferrea	g__Candidatus_Soleaferrea	0	0	0	0	0	0	0	0	0	0	0	3.32e-05	0.340893
d__Bacteria;p__Firmicutes;c__Clostridia;o__Oscillospirales;f__Ruminococcaceae;g__Harryflintia	g__Harryflintia	0.000165832	0	0	0	0	0	0	0	0	0	0	0	0.340893
d__Bacteria;p__Firmicutes;c__Clostridia;o__Oscillospirales;f__Ruminococcaceae;g__Negativibacillus	g__Negativibacillus	6.63e-05	0	0	0.000132666	0	0	0	0	0.00036483	0	0	0	0.679176
d__Bacteria;p__Firmicutes;c__Clostridia;o__Oscillospirales;f__Ruminococcaceae;g__Paludicola	g__Paludicola	0	0	9.95e-05	0	0	0	0	0	0	0	0	0.000132666	0.845489
d__Bacteria;p__Firmicutes;c__Clostridia;o__Oscillospirales;f__Ruminococcaceae;g__Ruminococcus	g__Ruminococcus	0.000331664	0.000198998	0.000232165	0.00189048	0	0	0.00046433	0.000165832	0	0	0.000232165	0.0102153	0.428379
d__Bacteria;p__Firmicutes;c__Clostridia;o__Oscillospirales;f__Ruminococcaceae;g__UBA1819	g__UBA1819	0	0	0	0.000397997	0	0	0	0	0	0	0	0	0.340893
d__Bacteria;p__Firmicutes;c__Clostridia;o__Oscillospirales;f__Ruminococcaceae;g__[Eubacterium]_siraeum_group	g__[Eubacterium]_siraeum_group	0.000961825	0	0.000961825	0.00252065	0.000165832	3.32e-05	0.000132666	0.000165832	0	0	0	0	0.0963081
d__Bacteria;p__Firmicutes;c__Clostridia;o__Oscillospirales;f__Ruminococcaceae;g__unclassified_Ruminococcaceae	g__unclassified_Ruminococcaceae	0.00112766	0.00036483	0.000397997	0.0036483	0.000331664	0.000563829	9.95e-05	0.000397997	0.00238798	0.000497496	0.000928659	0.000895493	0.749676
d__Bacteria;p__Firmicutes;c__Clostridia;o__Oscillospirales;f__UCG-010;g__unclassified_UCG-010	g__unclassified_UCG-010	0.00271964	0.00135982	0.000530662	0.000795993	0.000232165	0.000630162	0.000431163	0.000795993	0.000795993	0.00046433	0.000265331	0.00291864	0.859166
d__Bacteria;p__Firmicutes;c__Clostridia;o__Oscillospirales;f__[Eubacterium]_coprostanoligenes_group;g__unclassified_[Eubacterium]_coprostanoligenes_group	g__unclassified_[Eubacterium]_coprostanoligenes_group	0.000232165	0.000331664	0.000729661	0.00142615	0.000630162	0.000530662	0.000663328	0.00162515	0.0041458	0.00135982	0.000298498	0.000862326	0.183039
d__Bacteria;p__Firmicutes;c__Clostridia;o__Oscillospirales;f__unclassified_Oscillospirales;g__unclassified_Oscillospirales	g__unclassified_Oscillospirales	0	0	0	0	0	0	0	0	0	6.63e-05	0	0	0.340893
d__Bacteria;p__Firmicutes;c__Clostridia;o__Peptococcales;f__Peptococcaceae;g__Peptococcus	g__Peptococcus	0	0	0	0.000265331	0	0	0	0	3.32e-05	0	0	0	0.405616
d__Bacteria;p__Firmicutes;c__Clostridia;o__Peptococcales;f__Peptococcaceae;g__unclassified_Peptococcaceae	g__unclassified_Peptococcaceae	0.00106132	0	0.000265331	0.00179098	0.000132666	0.000331664	6.63e-05	0.000762827	0.000729661	0.000165832	0.000165832	0.00129349	0.850969
d__Bacteria;p__Firmicutes;c__Clostridia;o__Peptostreptococcales-Tissierellales;f__Anaerovoracaceae;g__Anaerovorax	g__Anaerovorax	0	0	0	6.63e-05	0	0	0	0	0	0	0	0	0.340893
d__Bacteria;p__Firmicutes;c__Clostridia;o__Peptostreptococcales-Tissierellales;f__Anaerovoracaceae;g__Family_XIII_AD3011_group	g__Family_XIII_AD3011_group	0.000331664	0	0.000265331	0.000232165	0.000132666	0.000298498	0.000198998	0.000232165	0.000132666	0	9.95e-05	0.000397997	0.666992
d__Bacteria;p__Firmicutes;c__Clostridia;o__Peptostreptococcales-Tissierellales;f__Anaerovoracaceae;g__Family_XIII_UCG-001	g__Family_XIII_UCG-001	0	0	0	9.95e-05	0	0	0	0	0	0	6.63e-05	0	0.78716
d__Bacteria;p__Firmicutes;c__Clostridia;o__Peptostreptococcales-Tissierellales;f__Anaerovoracaceae;g__[Eubacterium]_brachy_group	g__[Eubacterium]_brachy_group	9.95e-05	0	0	0.000530662	6.63e-05	0.000132666	0	0.000198998	0.000431163	0	0.000232165	0.000198998	0.719943
d__Bacteria;p__Firmicutes;c__Clostridia;o__Peptostreptococcales-Tissierellales;f__Anaerovoracaceae;g__[Eubacterium]_nodatum_group	g__[Eubacterium]_nodatum_group	0.00159199	0.000265331	0	0.000729661	0	0	0	0	0.000397997	0.000265331	0	0.000762827	0.517376
d__Bacteria;p__Firmicutes;c__Clostridia;o__unclassified_Clostridia;f__unclassified_Clostridia;g__unclassified_Clostridia	g__unclassified_Clostridia	6.63e-05	0	0.000165832	9.95e-05	0	0	0	0.000132666	0	0	0	0	0.374148
d__Bacteria;p__Firmicutes;c__Negativicutes;o__Veillonellales-Selenomonadales;f__Veillonellaceae;g__Veillonella	g__Veillonella	0	0	0	0	6.63e-05	0	0	0	0	0.000132666	9.95e-05	0	0.333402
d__Bacteria;p__Patescibacteria;c__Saccharimonadia;o__Saccharimonadales;f__Saccharimonadaceae;g__Candidatus_Saccharimonas	g__Candidatus_Saccharimonas	0.0107127	0.0139962	0.00262014	0.00427847	0.00361514	0.0154555	0.00703128	0.0142615	0.00129349	0.00971775	0.00325031	0.00895493	0.73855
d__Bacteria;p__Proteobacteria;c__Alphaproteobacteria;o__Rhodobacterales;f__Rhodobacteraceae;g__Paracoccus	g__Paracoccus	9.95e-05	6.63e-05	0	0	0	0	0	0	0	0	0	0	0.155615
d__Bacteria;p__Proteobacteria;c__Alphaproteobacteria;o__Rhodospirillales;f__unclassified_Rhodospirillales;g__unclassified_Rhodospirillales	g__unclassified_Rhodospirillales	0	0	0	9.95e-05	0	0	0	6.63e-05	0.000563829	0.000198998	0	0	0.217032
d__Bacteria;p__Proteobacteria;c__Gammaproteobacteria;o__Burkholderiales;f__Burkholderiaceae;g__Burkholderia-Caballeronia-Paraburkholderia	g__Burkholderia-Caballeronia-Paraburkholderia	0	0	0	0	0	0	0	0	0	0	0	9.95e-05	0.340893
d__Bacteria;p__Proteobacteria;c__Gammaproteobacteria;o__Burkholderiales;f__Nitrosomonadaceae;g__Nitrosomonas	g__Nitrosomonas	0	0	0	0	0	0	0	0	0	6.63e-05	0	0	0.340893
d__Bacteria;p__Proteobacteria;c__Gammaproteobacteria;o__Burkholderiales;f__Sutterellaceae;g__Parasutterella	g__Parasutterella	0.000198998	0	0	0.000862326	0.0076946	0	0	9.95e-05	0.00461013	0.000431163	0.000994992	0.000331664	0.797411
d__Bacteria;p__Proteobacteria;c__Gammaproteobacteria;o__Enterobacterales;f__Enterobacteriaceae;g__Escherichia-Shigella	g__Escherichia-Shigella	0	0.00703128	0	0	0	0.0158204	0	0	0	0.000198998	0	0.00573779	0.342194
d__Bacteria;p__Proteobacteria;c__Gammaproteobacteria;o__Enterobacterales;f__Pasteurellaceae;g__Rodentibacter	g__Rodentibacter	0	0	0	9.95e-05	0	0	0	0	0	0	0	0	0.340893
d__Bacteria;p__Verrucomicrobiota;c__Verrucomicrobiae;o__Verrucomicrobiales;f__Akkermansiaceae;g__Akkermansia	g__Akkermansia	9.95e-05	0.00036483	0	0	0	0	0	0	0	0	0	0	0.224284
d__Bacteria;p__unclassified_Bacteria;c__unclassified_Bacteria;o__unclassified_Bacteria;f__unclassified_Bacteria;g__unclassified_Bacteria	g__unclassified_Bacteria	0	0	0	6.63e-05	0	0	0	0	0	0	9.95e-05	3.32e-05	0.588449

## Sheet: all.Species.relative
Taxonomy	Species	H1	H2	H3	H4	H5	H6	L1	L2	L3	L4	L5	L6
d__Bacteria;p__Actinobacteriota;c__Actinobacteria;o__Bifidobacteriales;f__Bifidobacteriaceae;g__Bifidobacterium;s__Bifidobacterium_pseudolongum	s__Bifidobacterium_pseudolongum	0	0	0	0	0	0	0	0	0	0	0	0.000497496
d__Bacteria;p__Actinobacteriota;c__Actinobacteria;o__Micrococcales;f__Dermatophilaceae;g__Piscicoccus;s__Piscicoccus_intestinalis	s__Piscicoccus_intestinalis	0	0	0	6.63328e-05	0	0	0	0	0	0	0	0
d__Bacteria;p__Actinobacteriota;c__Actinobacteria;o__Micrococcales;f__unclassified_Micrococcales;g__unclassified_Micrococcales;s__unclassified_Micrococcales	s__unclassified_Micrococcales	0	0	0	6.63328e-05	0	0	0	0	0	0	0	0
d__Bacteria;p__Actinobacteriota;c__Coriobacteriia;o__Coriobacteriales;f__Atopobiaceae;g__Coriobacteriaceae_UCG-002;s__unclassified_Coriobacteriaceae_UCG-002	s__unclassified_Coriobacteriaceae_UCG-002	0.000298498	0	0	0	6.63328e-05	0	0	0.000165832	0.000596995	0.000497496	0.000397997	0.000431163
d__Bacteria;p__Actinobacteriota;c__Coriobacteriia;o__Coriobacteriales;f__Eggerthellaceae;g__Adlercreutzia;s__unclassified_Adlercreutzia	s__unclassified_Adlercreutzia	0	0.00036483	0	0	0	0	0	0	0	0	0	0
d__Bacteria;p__Actinobacteriota;c__Coriobacteriia;o__Coriobacteriales;f__Eggerthellaceae;g__DNF00809;s__unclassified_DNF00809	s__unclassified_DNF00809	0	0	0	0	0.000265331	0	0	0	0	0	0	0
d__Bacteria;p__Actinobacteriota;c__Coriobacteriia;o__Coriobacteriales;f__Eggerthellaceae;g__Enterorhabdus;s__Adlercreutzia_mucosicola	s__Adlercreutzia_mucosicola	0	0	0.000132666	0	0.000497496	0.000265331	0.000232165	9.94992e-05	0.00106132	0.000232165	0.000530662	0.000961825
d__Bacteria;p__Actinobacteriota;c__Coriobacteriia;o__Coriobacteriales;f__Eggerthellaceae;g__Enterorhabdus;s__unclassified_Enterorhabdus	s__unclassified_Enterorhabdus	0.00457696	0.00179099	0.000696494	0.00109449	0.00497496	0.00205632	0.00378097	0.00368147	0.00590362	0.00550562	0.00484229	0.00315081
d__Bacteria;p__Actinobacteriota;c__Coriobacteriia;o__Coriobacteriales;f__Eggerthellaceae;g__Gordonibacter;s__unclassified_Gordonibacter	s__unclassified_Gordonibacter	0.000265331	0	0	0.000630162	0	0	9.94992e-05	0	0.000331664	9.94992e-05	0	0.00036483
d__Bacteria;p__Actinobacteriota;c__Coriobacteriia;o__Coriobacteriales;f__Eggerthellaceae;g__Parvibacter;s__Adlercreutzia_caecicola	s__Adlercreutzia_caecicola	0	0	0	0	0	0	0.000132666	0	0	0	0	0
d__Bacteria;p__Actinobacteriota;c__Coriobacteriia;o__Coriobacteriales;f__Eggerthellaceae;g__unclassified_Eggerthellaceae;s__unclassified_Eggerthellaceae	s__unclassified_Eggerthellaceae	0	0	0	0	0	6.63328e-05	0	0.000397997	0	0.000132666	0	0
d__Bacteria;p__Bacteroidota;c__Bacteroidia;o__Bacteroidales;f__Bacteroidaceae;g__Bacteroides;s__Bacteroides_acidifaciens	s__Bacteroides_acidifaciens	0.00862326	0.00514079	0.00543929	0.01655	0.0075951	0.00238798	0.00202315	0.00736294	0.0236808	0.0334981	0.00361514	0.00298498
d__Bacteria;p__Bacteroidota;c__Bacteroidia;o__Bacteroidales;f__Bacteroidaceae;g__Bacteroides;s__Bacteroides_caecimuris	s__Bacteroides_caecimuris	0	0	0	0	0	0	0	0	0.00126032	0.000895493	0.000663328	0
d__Bacteria;p__Bacteroidota;c__Bacteroidia;o__Bacteroidales;f__Bacteroidaceae;g__Bacteroides;s__Bacteroides_sartorii	s__Bacteroides_sartorii	0.00109449	0.00036483	0.000497496	0.00159199	0.000630162	0	0.000431163	0.000431163	0.00235481	0.00126032	0	0.00126032
d__Bacteria;p__Bacteroidota;c__Bacteroidia;o__Bacteroidales;f__Bacteroidaceae;g__Bacteroides;s__Bacteroides_stercorirosoris	s__Bacteroides_stercorirosoris	0	0	0	0	0	0	0	0	0.000132666	0	0	0
d__Bacteria;p__Bacteroidota;c__Bacteroidia;o__Bacteroidales;f__Bacteroidaceae;g__Bacteroides;s__Bacteroides_vulgatus	s__Bacteroides_vulgatus	0	0.000232165	0	0.000397997	0	0	0	0.000232165	0.000265331	0.000862326	0	0
d__Bacteria;p__Bacteroidota;c__Bacteroidia;o__Bacteroidales;f__Bacteroidaceae;g__Bacteroides;s__unclassified_Bacteroides	s__unclassified_Bacteroides	0.00258698	0.000298498	0.000265331	0.016948	0.00198998	0.00036483	0.00109449	0.00590362	0.0134656	0.0076946	0.000563829	0.00149249
d__Bacteria;p__Bacteroidota;c__Bacteroidia;o__Bacteroidales;f__Marinifilaceae;g__Butyricimonas;s__Butyricimonas_synergistica	s__Butyricimonas_synergistica	0.000298498	0	0	0.000298498	0	0	0	0	0	0	0	0.000132666
d__Bacteria;p__Bacteroidota;c__Bacteroidia;o__Bacteroidales;f__Marinifilaceae;g__Odoribacter;s__unclassified_Odoribacter	s__unclassified_Odoribacter	0.00666645	0.00421213	0.00351564	0.00504129	0.0174455	0.00587045	0.00351564	0.0035488	0.00368147	0.00301814	0.0042453	0.00262015
d__Bacteria;p__Bacteroidota;c__Bacteroidia;o__Bacteroidales;f__Muribaculaceae;g__Muribaculum;s__unclassified_Muribaculum	s__unclassified_Muribaculum	0.0246095	0.00341614	0.00281914	0.0130344	0.0116082	0.00328347	0.00852376	0.00653378	0.00968459	0.0100163	0.0136314	0.00729661
d__Bacteria;p__Bacteroidota;c__Bacteroidia;o__Bacteroidales;f__Muribaculaceae;g__unclassified_Muribaculaceae;s__unclassified_Muribaculaceae	s__unclassified_Muribaculaceae	0.704156	0.203343	0.204205	0.53053	0.538357	0.208484	0.454512	0.390601	0.357865	0.491824	0.47554	0.512786
d__Bacteria;p__Bacteroidota;c__Bacteroidia;o__Bacteroidales;f__Porphyromonadaceae;g__Falsiporphyromonas;s__Falsiporphyromonas_endometrii	s__Falsiporphyromonas_endometrii	0	0	0	0	0	0	0	0	0.000165832	0	0	0
d__Bacteria;p__Bacteroidota;c__Bacteroidia;o__Bacteroidales;f__Prevotellaceae;g__Alloprevotella;s__unclassified_Alloprevotella	s__unclassified_Alloprevotella	0.0704454	0.0193028	0.00169149	0.0343604	0.0215913	0.00656695	0.0170475	0.0167822	0.0110444	0.0131007	0.0249743	0.019734
d__Bacteria;p__Bacteroidota;c__Bacteroidia;o__Bacteroidales;f__Prevotellaceae;g__Prevotellaceae_NK3B31_group;s__unclassified_Prevotellaceae_NK3B31_group	s__unclassified_Prevotellaceae_NK3B31_group	0.00195682	0.000530662	0.00175782	0.00689861	0.00145932	0	9.94992e-05	0.00517396	0	0	0.00341614	0.024311
d__Bacteria;p__Bacteroidota;c__Bacteroidia;o__Bacteroidales;f__Prevotellaceae;g__Prevotellaceae_UCG-001;s__unclassified_Prevotellaceae_UCG-001	s__unclassified_Prevotellaceae_UCG-001	0.0207622	0.0128022	0.00175782	0.021525	0.00882226	0.00179099	0.0152897	0.0130012	0.00484229	0.00653378	0.0242115	0.038672
d__Bacteria;p__Bacteroidota;c__Bacteroidia;o__Bacteroidales;f__Prevotellaceae;g__unclassified_Prevotellaceae;s__unclassified_Prevotellaceae	s__unclassified_Prevotellaceae	0.00185732	0.000596995	0.000530662	0.00666645	0.00189048	0.00129349	0.00046433	0.00288548	0.0107459	0.000331664	0.00232165	0.00198998
d__Bacteria;p__Bacteroidota;c__Bacteroidia;o__Bacteroidales;f__Rikenellaceae;g__Alistipes;s__Alistipes_inops	s__Alistipes_inops	0.000431163	0	0.000497496	0.000198998	6.63328e-05	3.31664e-05	0.000331664	0.000265331	0.000232165	0.000331664	6.63328e-05	0.000298498
d__Bacteria;p__Bacteroidota;c__Bacteroidia;o__Bacteroidales;f__Rikenellaceae;g__Alistipes;s__Alistipes_obesi	s__Alistipes_obesi	0.000198998	0	9.94992e-05	9.94992e-05	0.000165832	0.000298498	0.000132666	0.000132666	0.000165832	0	0	6.63328e-05
d__Bacteria;p__Bacteroidota;c__Bacteroidia;o__Bacteroidales;f__Rikenellaceae;g__Alistipes;s__Alistipes_sp.	s__Alistipes_sp.	0.0035488	0.00185732	0.00109449	0.00291864	0.00036483	0.00165832	0.000596995	0.00305131	9.94992e-05	0.000530662	0.000497496	0.00155882
d__Bacteria;p__Bacteroidota;c__Bacteroidia;o__Bacteroidales;f__Rikenellaceae;g__Alistipes;s__unclassified_Alistipes	s__unclassified_Alistipes	0.0164174	0.0148254	0.00540612	0.018938	0.00732977	0.0129349	0.00550562	0.00902126	0.00693178	0.00633478	0.00786044	0.00487546
d__Bacteria;p__Bacteroidota;c__Bacteroidia;o__Bacteroidales;f__Rikenellaceae;g__Rikenella;s__Rikenella_microfusus	s__Rikenella_microfusus	0	0	0	0	0	0	0	0	0	0	9.94992e-05	0
d__Bacteria;p__Bacteroidota;c__Bacteroidia;o__Bacteroidales;f__Rikenellaceae;g__Rikenella;s__unclassified_Rikenella	s__unclassified_Rikenella	0.00036483	0	0.000431163	0.00195682	0.000132666	0	0	0	0	0	0.000198998	6.63328e-05
d__Bacteria;p__Bacteroidota;c__Bacteroidia;o__Bacteroidales;f__Rikenellaceae;g__Rikenellaceae_RC9_gut_group;s__unclassified_Rikenellaceae_RC9_gut_group	s__unclassified_Rikenellaceae_RC9_gut_group	0.00271964	0.02451	0.00587045	0.0276608	0.0123711	0.0131339	0.021923	0.0293854	0.00145932	0.0342609	0.0626845	0.0137972
d__Bacteria;p__Bacteroidota;c__Bacteroidia;o__Bacteroidales;f__Rikenellaceae;g__unclassified_Rikenellaceae;s__unclassified_Rikenellaceae	s__unclassified_Rikenellaceae	0.00132666	0.00082916	0	6.63328e-05	0	0.000895493	0.00172465	0.00281914	0	0.00218898	0.00132666	0.000232165
d__Bacteria;p__Bacteroidota;c__Bacteroidia;o__Bacteroidales;f__Rs-E47_termite_group;g__unclassified_Rs-E47_termite_group;s__unclassified_Rs-E47_termite_group	s__unclassified_Rs-E47_termite_group	0.00109449	0.00149249	0.000762827	0.000431163	0.000298498	0.00159199	0.000961825	0.00218898	0	0.00162515	0.00116082	0.00046433
d__Bacteria;p__Bacteroidota;c__Bacteroidia;o__Bacteroidales;f__Tannerellaceae;g__Parabacteroides;s__unclassified_Parabacteroides	s__unclassified_Parabacteroides	0.00301814	0.0035488	6.63328e-05	0.00212265	0.00215582	0.00119399	0.00228848	0.00311764	0.00500813	0.0037478	0.00550562	0.00258698
d__Bacteria;p__Bacteroidota;c__Bacteroidia;o__Bacteroidales;f__Tannerellaceae;g__unclassified_Tannerellaceae;s__unclassified_Tannerellaceae	s__unclassified_Tannerellaceae	0.00082916	0	0	0.00109449	0	0	0.000198998	0	0.000198998	0.000232165	0	0
d__Bacteria;p__Bacteroidota;c__Bacteroidia;o__Bacteroidales;f__unclassified_Bacteroidales;g__unclassified_Bacteroidales;s__unclassified_Bacteroidales	s__unclassified_Bacteroidales	0	0	0.000132666	0	0	0	0.000132666	0.000165832	0	0.000165832	6.63328e-05	0
d__Bacteria;p__Bacteroidota;c__Bacteroidia;o__Flavobacteriales;f__Flavobacteriaceae;g__unclassified_Flavobacteriaceae;s__unclassified_Flavobacteriaceae	s__unclassified_Flavobacteriaceae	0.000165832	0.000198998	0	0.000232165	0	0.000331664	0	0.000165832	0	0	0	0
d__Bacteria;p__Campylobacterota;c__Campylobacteria;o__Campylobacterales;f__Helicobacteraceae;g__Helicobacter;s__Helicobacter_mastomyrinus	s__Helicobacter_mastomyrinus	0	0.000696494	0	0	0.00321714	0.000132666	0.0130344	0.000563829	0.000696494	0	0.00557195	0.00912076
d__Bacteria;p__Campylobacterota;c__Campylobacteria;o__Campylobacterales;f__Helicobacteraceae;g__Helicobacter;s__Helicobacter_typhlonius	s__Helicobacter_typhlonius	0	0	0	9.94992e-05	0	0	0	0	0.00407947	0.000762827	0	0
d__Bacteria;p__Campylobacterota;c__Campylobacteria;o__Campylobacterales;f__Helicobacteraceae;g__Helicobacter;s__unclassified_Helicobacter	s__unclassified_Helicobacter	0.00195682	0.00046433	9.94992e-05	0.0044443	6.63328e-05	0.00126032	0.000928659	0.00205632	0.00036483	0.00348247	0.00348247	0.00182415
d__Bacteria;p__Cyanobacteria;c__Vampirivibrionia;o__Gastranaerophilales;f__unclassified_Gastranaerophilales;g__unclassified_Gastranaerophilales;s__Candidatus_Gastranaerophilales	s__Candidatus_Gastranaerophilales	0.000232165	0	0	0.00291864	0.000198998	0	0	0.000232165	0.000696494	0	0.00046433	0.00480913
d__Bacteria;p__Cyanobacteria;c__Vampirivibrionia;o__Gastranaerophilales;f__unclassified_Gastranaerophilales;g__unclassified_Gastranaerophilales;s__rumen_bacterium	s__rumen_bacterium	0	0	0	0	0	0	0	0	0	0	0	6.63328e-05
d__Bacteria;p__Cyanobacteria;c__Vampirivibrionia;o__Gastranaerophilales;f__unclassified_Gastranaerophilales;g__unclassified_Gastranaerophilales;s__unclassified_Gastranaerophilales	s__unclassified_Gastranaerophilales	0.000762827	0	0	0.00461013	0.00036483	0.000132666	0	0.00036483	0.00331664	0	0.000497496	0.00145932
d__Bacteria;p__Deferribacterota;c__Deferribacteres;o__Deferribacterales;f__Deferribacteraceae;g__Mucispirillum;s__Mucispirillum_sp.	s__Mucispirillum_sp.	0	0	0	0	0.000265331	0	0	0	9.94992e-05	0	0	0
d__Bacteria;p__Deferribacterota;c__Deferribacteres;o__Deferribacterales;f__Deferribacteraceae;g__Mucispirillum;s__unclassified_Mucispirillum	s__unclassified_Mucispirillum	0	3.31664e-05	0	0	0	0	0	0	0.000331664	0.000132666	0	0
d__Bacteria;p__Desulfobacterota;c__Desulfovibrionia;o__Desulfovibrionales;f__Desulfovibrionaceae;g__Bilophila;s__unclassified_Bilophila	s__unclassified_Bilophila	0	0	6.63328e-05	0	0	0	0	9.94992e-05	0	0	6.63328e-05	0.000132666
d__Bacteria;p__Desulfobacterota;c__Desulfovibrionia;o__Desulfovibrionales;f__Desulfovibrionaceae;g__Desulfovibrio;s__Desulfovibrio_fairfieldensis	s__Desulfovibrio_fairfieldensis	9.94992e-05	0	0	0.00139299	0	0.000397997	0	0	0	0	0	0
d__Bacteria;p__Desulfobacterota;c__Desulfovibrionia;o__Desulfovibrionales;f__Desulfovibrionaceae;g__Desulfovibrio;s__unclassified_Desulfovibrio	s__unclassified_Desulfovibrio	0.00139299	0.000663328	0.00179099	0.000563829	0.000596995	0.000762827	0.000762827	0.00129349	0.000165832	0.00265331	0.000862326	0.00192365
d__Bacteria;p__Desulfobacterota;c__Desulfovibrionia;o__Desulfovibrionales;f__Desulfovibrionaceae;g__unclassified_Desulfovibrionaceae;s__unclassified_Desulfovibrionaceae	s__unclassified_Desulfovibrionaceae	0.000331664	9.94992e-05	0.000198998	0.00451063	0.000132666	0.000928659	0	0.00036483	0.00533979	0	0.000232165	0.000729661
d__Bacteria;p__Firmicutes;c__Bacilli;o__Acholeplasmatales;f__Acholeplasmataceae;g__Anaeroplasma;s__unclassified_Anaeroplasma	s__unclassified_Anaeroplasma	9.94992e-05	0	0.000165832	0	0	0.000132666	0	9.94992e-05	0	0.000265331	0	0
d__Bacteria;p__Firmicutes;c__Bacilli;o__Erysipelotrichales;f__Erysipelatoclostridiaceae;g__Erysipelatoclostridium;s__unclassified_Erysipelatoclostridium	s__unclassified_Erysipelatoclostridium	0	0	0	0	0.00102816	0	0	0	0.00129349	0.000198998	0.000232165	9.94992e-05
d__Bacteria;p__Firmicutes;c__Bacilli;o__Erysipelotrichales;f__Erysipelatoclostridiaceae;g__unclassified_Erysipelatoclostridiaceae;s__unclassified_Erysipelatoclostridiaceae	s__unclassified_Erysipelatoclostridiaceae	0	0	0	0	0	0	0	0	6.63328e-05	0	0	0
d__Bacteria;p__Firmicutes;c__Bacilli;o__Erysipelotrichales;f__Erysipelotrichaceae;g__Dubosiella;s__Firmicutes_bacterium	s__Firmicutes_bacterium	0	0	0	0	0.000298498	0	0	0	0.000762827	0.000762827	0	0
d__Bacteria;p__Firmicutes;c__Bacilli;o__Erysipelotrichales;f__Erysipelotrichaceae;g__Dubosiella;s__unclassified_Dubosiella	s__unclassified_Dubosiella	0.01456	0.00162515	0.000862326	0	0.00298498	0.000232165	0	0.00288548	0.00703128	0.00208948	0	0
d__Bacteria;p__Firmicutes;c__Bacilli;o__Erysipelotrichales;f__Erysipelotrichaceae;g__Faecalibaculum;s__unclassified_Faecalibaculum	s__unclassified_Faecalibaculum	0.00407947	6.63328e-05	0.00155882	0	0.000397997	0	0	0	0	0	0	0.00082916
d__Bacteria;p__Firmicutes;c__Bacilli;o__Erysipelotrichales;f__Erysipelotrichaceae;g__Ileibacterium;s__Ileibacterium_valens	s__Ileibacterium_valens	0	0	0	0	0	0	0	0	0.00198998	0	0	0
d__Bacteria;p__Firmicutes;c__Bacilli;o__Erysipelotrichales;f__Erysipelotrichaceae;g__Turicibacter;s__unclassified_Turicibacter	s__unclassified_Turicibacter	9.94992e-05	0	0	0	0	0	0	0	0	0	0	0.00109449
d__Bacteria;p__Firmicutes;c__Bacilli;o__Erysipelotrichales;f__Erysipelotrichaceae;g__unclassified_Erysipelotrichaceae;s__unclassified_Erysipelotrichaceae	s__unclassified_Erysipelotrichaceae	0	0	0.00036483	0.00507446	0	0.000198998	0	0	0	9.94992e-05	0.000331664	0
d__Bacteria;p__Firmicutes;c__Bacilli;o__Lactobacillales;f__Lactobacillaceae;g__Lactobacillus;s__Lactobacillus_intestinalis	s__Lactobacillus_intestinalis	0	0	0	0.000431163	0.000232165	0.000198998	0.000563829	0.00255381	0.00046433	0.00102816	0.00198998	0.00348247
d__Bacteria;p__Firmicutes;c__Bacilli;o__Lactobacillales;f__Lactobacillaceae;g__Lactobacillus;s__Lactobacillus_johnsonii	s__Lactobacillus_johnsonii	0.00245431	0.00421213	0.000895493	0.0263341	0.00139299	0.00636795	0.0383735	0.0478923	0.0083911	0.0187722	0.103744	0.131339
d__Bacteria;p__Firmicutes;c__Bacilli;o__Lactobacillales;f__Lactobacillaceae;g__Lactobacillus;s__unclassified_Lactobacillus	s__unclassified_Lactobacillus	0	0	0	0	0	9.94992e-05	9.94992e-05	0	0	0	0	9.94992e-05
d__Bacteria;p__Firmicutes;c__Bacilli;o__Lactobacillales;f__Lactobacillaceae;g__Ligilactobacillus;s__unclassified_Ligilactobacillus	s__unclassified_Ligilactobacillus	0.00132666	0.648138	0.729395	0.0279593	0.309243	0.660708	0.367915	0.314815	0.380153	0.299791	0.174024	0.0511094
d__Bacteria;p__Firmicutes;c__Bacilli;o__Lactobacillales;f__Lactobacillaceae;g__Limosilactobacillus;s__Lactobacillus_reuteri	s__Lactobacillus_reuteri	0	0	0	0	0	0.000663328	0	0.00205632	0	0.00262015	0.000762827	0
d__Bacteria;p__Firmicutes;c__Bacilli;o__Lactobacillales;f__Lactobacillaceae;g__Limosilactobacillus;s__unclassified_Limosilactobacillus	s__unclassified_Limosilactobacillus	0.00882226	0.00315081	0.000397997	0.00480913	0.000928659	0.00573779	0.00560512	0.017147	0.00175782	0.0142284	0.0101489	0.00898809
d__Bacteria;p__Firmicutes;c__Bacilli;o__Lactobacillales;f__Lactobacillaceae;g__unclassified_Lactobacillaceae;s__unclassified_Lactobacillaceae	s__unclassified_Lactobacillaceae	0.000132666	0	0	0	6.63328e-05	0	9.94992e-05	9.94992e-05	0	0	0	0
d__Bacteria;p__Firmicutes;c__Bacilli;o__Lactobacillales;f__Streptococcaceae;g__Streptococcus;s__Streptococcus_azizii	s__Streptococcus_azizii	0	0	0	0	0	0	0	0	0	6.63328e-05	0	0
d__Bacteria;p__Firmicutes;c__Bacilli;o__Lactobacillales;f__Streptococcaceae;g__Streptococcus;s__Streptococcus_danieliae	s__Streptococcus_danieliae	0	0	0	0	0	0	0	9.94992e-05	0	0	0	0
d__Bacteria;p__Firmicutes;c__Bacilli;o__RF39;f__unclassified_RF39;g__unclassified_RF39;s__unclassified_RF39	s__unclassified_RF39	0.000497496	0.000132666	0.000563829	0.00135982	0.00119399	0.000298498	0.000331664	0.00145932	0	9.94992e-05	0.000630162	0.000762827
d__Bacteria;p__Firmicutes;c__Bacilli;o__Staphylococcales;f__Staphylococcaceae;g__Staphylococcus;s__Staphylococcus_sciuri	s__Staphylococcus_sciuri	0	0	0	0	0	0	0	0	0	0.000198998	0	0
d__Bacteria;p__Firmicutes;c__Bacilli;o__Staphylococcales;f__Staphylococcaceae;g__Staphylococcus;s__unclassified_Staphylococcus	s__unclassified_Staphylococcus	0	0	0	0	0	0	0	0	0	0	0	0.000198998
d__Bacteria;p__Firmicutes;c__Clostridia;o__Christensenellales;f__Christensenellaceae;g__Christensenellaceae_R-7_group;s__unclassified_Christensenellaceae_R-7_group	s__unclassified_Christensenellaceae_R-7_group	0.000928659	0	0.000198998	0.000265331	0	0.000331664	6.63328e-05	0.000331664	0	0	0.000165832	0.000762827
d__Bacteria;p__Firmicutes;c__Clostridia;o__Clostridia_UCG-014;f__unclassified_Clostridia_UCG-014;g__unclassified_Clostridia_UCG-014;s__unclassified_Clostridia_UCG-014	s__unclassified_Clostridia_UCG-014	0.00520712	0.00739611	0.00338297	0.0083911	0.00139299	0.00931976	0.00135982	0.0248416	0.00046433	0.00109449	0.00102816	0.0123379
d__Bacteria;p__Firmicutes;c__Clostridia;o__Clostridia_vadinBB60_group;f__unclassified_Clostridia_vadinBB60_group;g__unclassified_Clostridia_vadinBB60_group;s__unclassified_Clostridia_vadinBB60_group	s__unclassified_Clostridia_vadinBB60_group	0.000795993	0.000265331	0.000530662	0.00169149	9.94992e-05	0.000132666	6.63328e-05	0.00162515	0.000729661	0.00046433	0.000165832	0.000530662
d__Bacteria;p__Firmicutes;c__Clostridia;o__Clostridiales;f__Clostridiaceae;g__Candidatus_Arthromitus;s__unclassified_Candidatus_Arthromitus	s__unclassified_Candidatus_Arthromitus	0.000961825	0	0	0.000795993	0.000265331	0	0.000762827	0.00235481	0.000530662	0.00046433	0.000630162	0.00119399
d__Bacteria;p__Firmicutes;c__Clostridia;o__Eubacteriales;f__Anaerofustaceae;g__Anaerofustis;s__Anaerofustis_stercorihominis	s__Anaerofustis_stercorihominis	0.000165832	0	0	0	0	0	0	0	0	0	0	0
d__Bacteria;p__Firmicutes;c__Clostridia;o__Eubacteriales;f__Anaerofustaceae;g__Anaerofustis;s__unclassified_Anaerofustis	s__unclassified_Anaerofustis	0	0	0	0	0.000198998	0	0	0	0	0.000165832	0	0
d__Bacteria;p__Firmicutes;c__Clostridia;o__Lachnospirales;f__Lachnospiraceae;g__A2;s__unclassified_A2	s__unclassified_A2	0	0	0	0	0	0	6.63328e-05	3.31664e-05	0.000132666	0.000165832	0	0
d__Bacteria;p__Firmicutes;c__Clostridia;o__Lachnospirales;f__Lachnospiraceae;g__ASF356;s__unclassified_ASF356	s__unclassified_ASF356	0.000596995	0.000431163	0	0.00344931	0.000265331	0	0.000497496	0.000762827	0.00129349	0	0.000663328	0.00122716
d__Bacteria;p__Firmicutes;c__Clostridia;o__Lachnospirales;f__Lachnospiraceae;g__Acetatifactor;s__unclassified_Acetatifactor	s__unclassified_Acetatifactor	0.000132666	0	0	0.000596995	0	0	9.94992e-05	0	0	0	0	0.000397997
d__Bacteria;p__Firmicutes;c__Clostridia;o__Lachnospirales;f__Lachnospiraceae;g__Anaerostipes;s__unclassified_Anaerostipes	s__unclassified_Anaerostipes	0	0	0	0	0	0	0	0	0	0	0	0.000862326
d__Bacteria;p__Firmicutes;c__Clostridia;o__Lachnospirales;f__Lachnospiraceae;g__Blautia;s__Lachnospiraceae_bacterium	s__Lachnospiraceae_bacterium	0.00195682	0	0	0.000165832	0	0	0.000298498	0.000132666	0.0036483	0	0	0.00145932
d__Bacteria;p__Firmicutes;c__Clostridia;o__Lachnospirales;f__Lachnospiraceae;g__Blautia;s__unclassified_Blautia	s__unclassified_Blautia	0.000132666	0	9.94992e-05	0.000663328	0	0	9.94992e-05	6.63328e-05	0	9.94992e-05	0	0.000397997
d__Bacteria;p__Firmicutes;c__Clostridia;o__Lachnospirales;f__Lachnospiraceae;g__GCA-900066575;s__unclassified_GCA-900066575	s__unclassified_GCA-900066575	0	0	0	0.000331664	0	0	0	0	0.00175782	0	0	0.000397997
d__Bacteria;p__Firmicutes;c__Clostridia;o__Lachnospirales;f__Lachnospiraceae;g__Lachnoclostridium;s__Dorea_sp.	s__Dorea_sp.	0.00295181	0	0.00082916	0.00547246	0	0	0	0.000795993	0.00268648	0	0.000563829	0
d__Bacteria;p__Firmicutes;c__Clostridia;o__Lachnospirales;f__Lachnospiraceae;g__Lachnoclostridium;s__unclassified_Lachnoclostridium	s__unclassified_Lachnoclostridium	0	9.94992e-05	0.000132666	0.00122716	0	0	0.000298498	0	0.00368147	0.00036483	6.63328e-05	0.000729661
d__Bacteria;p__Firmicutes;c__Clostridia;o__Lachnospirales;f__Lachnospiraceae;g__Lachnospiraceae_FCS020_group;s__unclassified_Lachnospiraceae_FCS020_group	s__unclassified_Lachnospiraceae_FCS020_group	0	0	0	0.00102816	0	0	0	0	0.000397997	0.000298498	0	0
d__Bacteria;p__Firmicutes;c__Clostridia;o__Lachnospirales;f__Lachnospiraceae;g__Lachnospiraceae_NK4A136_group;s__Clostridiales_bacterium	s__Clostridiales_bacterium	0	0	0	0	0	0.000729661	0	0.00116082	0	0	0	0
d__Bacteria;p__Firmicutes;c__Clostridia;o__Lachnospirales;f__Lachnospiraceae;g__Lachnospiraceae_NK4A136_group;s__Lachnospiraceae_bacterium	s__Lachnospiraceae_bacterium	0.000862326	0.000165832	0.00046433	0.0041458	0	6.63328e-05	0.00036483	0.000762827	0.000696494	0.000265331	0.000497496	0.000663328
d__Bacteria;p__Firmicutes;c__Clostridia;o__Lachnospirales;f__Lachnospiraceae;g__Lachnospiraceae_NK4A136_group;s__Trichinella_pseudospiralis	s__Trichinella_pseudospiralis	0	0.000165832	0	0	0	0	0	0.00321714	0	0	0	0
d__Bacteria;p__Firmicutes;c__Clostridia;o__Lachnospirales;f__Lachnospiraceae;g__Lachnospiraceae_NK4A136_group;s__unclassified_Lachnospiraceae_NK4A136_group	s__unclassified_Lachnospiraceae_NK4A136_group	0.0206295	0.00577095	0.00965142	0.0616232	0.015157	0.00401313	0.00918709	0.0128022	0.0436138	0.00331664	0.0300488	0.0315412
d__Bacteria;p__Firmicutes;c__Clostridia;o__Lachnospirales;f__Lachnospiraceae;g__Lachnospiraceae_UCG-001;s__unclassified_Lachnospiraceae_UCG-001	s__unclassified_Lachnospiraceae_UCG-001	0.00119399	0	0	0.00036483	0	0	0.00046433	0.00082916	0	0.000961825	0.000232165	0.00510762
d__Bacteria;p__Firmicutes;c__Clostridia;o__Lachnospirales;f__Lachnospiraceae;g__Lachnospiraceae_UCG-004;s__unclassified_Lachnospiraceae_UCG-004	s__unclassified_Lachnospiraceae_UCG-004	9.94992e-05	0	0	9.94992e-05	0.000132666	0	9.94992e-05	0	6.63328e-05	0	0	9.94992e-05
d__Bacteria;p__Firmicutes;c__Clostridia;o__Lachnospirales;f__Lachnospiraceae;g__Lachnospiraceae_UCG-006;s__Clostridium_sp.	s__Clostridium_sp.	9.94992e-05	0	0	0	0	0	0	0	0	0	0	0
d__Bacteria;p__Firmicutes;c__Clostridia;o__Lachnospirales;f__Lachnospiraceae;g__Lachnospiraceae_UCG-006;s__unclassified_Lachnospiraceae_UCG-006	s__unclassified_Lachnospiraceae_UCG-006	0.000729661	0.000265331	0	0.00126032	0	0	0	0	0.00232165	0.000232165	0.00331664	0.00626845
d__Bacteria;p__Firmicutes;c__Clostridia;o__Lachnospirales;f__Lachnospiraceae;g__Lachnospiraceae_UCG-008;s__unclassified_Lachnospiraceae_UCG-008	s__unclassified_Lachnospiraceae_UCG-008	0	0	0	0	0	0	0	0.000132666	0	0	0	0
d__Bacteria;p__Firmicutes;c__Clostridia;o__Lachnospirales;f__Lachnospiraceae;g__Marvinbryantia;s__Clostridiales_bacterium	s__Clostridiales_bacterium	0.000132666	0.000165832	0	0	0	6.63328e-05	0	0	0	0	0	0.000198998
d__Bacteria;p__Firmicutes;c__Clostridia;o__Lachnospirales;f__Lachnospiraceae;g__Marvinbryantia;s__unclassified_Marvinbryantia	s__unclassified_Marvinbryantia	0.000132666	0	0	0.00557195	0.000397997	0	0	0	0.00192365	0.000397997	0	0.000397997
d__Bacteria;p__Firmicutes;c__Clostridia;o__Lachnospirales;f__Lachnospiraceae;g__Roseburia;s__Eubacterium_plexicaudatum	s__Eubacterium_plexicaudatum	0	0	0	0	0	0	0	0.000729661	0	0	0	0
d__Bacteria;p__Firmicutes;c__Clostridia;o__Lachnospirales;f__Lachnospiraceae;g__Roseburia;s__Eubacterium_sp.	s__Eubacterium_sp.	0	0	0	0.000298498	0	0	6.63328e-05	0.000331664	0	0	0	0
d__Bacteria;p__Firmicutes;c__Clostridia;o__Lachnospirales;f__Lachnospiraceae;g__Roseburia;s__unclassified_Roseburia	s__unclassified_Roseburia	0.00135982	9.94992e-05	0	0.016948	0.000198998	0.000232165	0.000663328	0.00222215	0.000331664	0	9.94992e-05	0.00368147
d__Bacteria;p__Firmicutes;c__Clostridia;o__Lachnospirales;f__Lachnospiraceae;g__Tuzzerella;s__unclassified_Tuzzerella	s__unclassified_Tuzzerella	0.00036483	0	0	0.00082916	0	0	0.000165832	0	0.00218898	0.000331664	0.000132666	0
d__Bacteria;p__Firmicutes;c__Clostridia;o__Lachnospirales;f__Lachnospiraceae;g__Tyzzerella;s__unclassified_Tyzzerella	s__unclassified_Tyzzerella	0	0	0	0	0	0	3.31664e-05	0.000232165	0	0	0	0.000232165
d__Bacteria;p__Firmicutes;c__Clostridia;o__Lachnospirales;f__Lachnospiraceae;g__[Eubacterium]_fissicatena_group;s__unclassified_[Eubacterium]_fissicatena_group	s__unclassified_[Eubacterium]_fissicatena_group	0.00036483	0	0	0	0	0	0	0	0.000895493	0	0	0
d__Bacteria;p__Firmicutes;c__Clostridia;o__Lachnospirales;f__Lachnospiraceae;g__[Eubacterium]_oxidoreducens_group;s__unclassified_[Eubacterium]_oxidoreducens_group	s__unclassified_[Eubacterium]_oxidoreducens_group	6.63328e-05	0	0	0	0	0	6.63328e-05	0	3.31664e-05	0	0	0
d__Bacteria;p__Firmicutes;c__Clostridia;o__Lachnospirales;f__Lachnospiraceae;g__[Eubacterium]_ventriosum_group;s__unclassified_[Eubacterium]_ventriosum_group	s__unclassified_[Eubacterium]_ventriosum_group	0	0	0	0	0	0	0	0.00046433	0	0	0	0
d__Bacteria;p__Firmicutes;c__Clostridia;o__Lachnospirales;f__Lachnospiraceae;g__[Eubacterium]_xylanophilum_group;s__unclassified_[Eubacterium]_xylanophilum_group	s__unclassified_[Eubacterium]_xylanophilum_group	0.00202315	0	0.000663328	0.00490863	0.000497496	0.00271964	0.00119399	0.00331664	0.000497496	0.00132666	0.00291864	0.00311764
d__Bacteria;p__Firmicutes;c__Clostridia;o__Lachnospirales;f__Lachnospiraceae;g__[Ruminococcus]_torques_group;s__unclassified_[Ruminococcus]_torques_group	s__unclassified_[Ruminococcus]_torques_group	0	0	0	0	0	0	0	0	0.00179099	0	0	0
d__Bacteria;p__Firmicutes;c__Clostridia;o__Lachnospirales;f__Lachnospiraceae;g__unclassified_Lachnospiraceae;s__Clostridium_sp.	s__Clostridium_sp.	9.94992e-05	0	0	0.000961825	0.000132666	0	0	9.94992e-05	3.31664e-05	0	0.000132666	0
d__Bacteria;p__Firmicutes;c__Clostridia;o__Lachnospirales;f__Lachnospiraceae;g__unclassified_Lachnospiraceae;s__unclassified_Lachnospiraceae	s__unclassified_Lachnospiraceae	0.00991675	0.000994992	0.00142616	0.0335644	0.00338297	0.00285231	0.00338297	0.0175782	0.0154555	0.00169149	0.00590362	0.0252065
d__Bacteria;p__Firmicutes;c__Clostridia;o__Monoglobales;f__Monoglobaceae;g__Monoglobus;s__unclassified_Monoglobus	s__unclassified_Monoglobus	0	0	6.63328e-05	0.000497496	0.000165832	0.000862326	0.00036483	0.000928659	0.000265331	0.000132666	0.00152565	0.00046433
d__Bacteria;p__Firmicutes;c__Clostridia;o__Oscillospirales;f__Butyricicoccaceae;g__Butyricicoccus;s__unclassified_Butyricicoccus	s__unclassified_Butyricicoccus	0.000198998	0	0	0.00132666	6.63328e-05	0	0	0.000198998	0.00129349	0.000232165	0.000165832	0.000232165
d__Bacteria;p__Firmicutes;c__Clostridia;o__Oscillospirales;f__Butyricicoccaceae;g__UCG-009;s__[Clostridium]_leptum	s__[Clostridium]_leptum	0	0	0	0.000795993	0	0	0	0	0.00036483	0	0	0
d__Bacteria;p__Firmicutes;c__Clostridia;o__Oscillospirales;f__Butyricicoccaceae;g__UCG-009;s__unclassified_UCG-009	s__unclassified_UCG-009	9.94992e-05	0	0	0	0	0	0	0	0	0	0	0.000198998
d__Bacteria;p__Firmicutes;c__Clostridia;o__Oscillospirales;f__Hungateiclostridiaceae;g__Ruminiclostridium;s__unclassified_Ruminiclostridium	s__unclassified_Ruminiclostridium	0	0	0	0	0	0	0	0	0	0	0	9.94992e-05
d__Bacteria;p__Firmicutes;c__Clostridia;o__Oscillospirales;f__Oscillospiraceae;g__Colidextribacter;s__unclassified_Colidextribacter	s__unclassified_Colidextribacter	0.00255381	0.00046433	0.000497496	0.0039468	0.00036483	0.00046433	0.000862326	0.00082916	0.00732977	0.000298498	0.000961825	0.00162515
d__Bacteria;p__Firmicutes;c__Clostridia;o__Oscillospirales;f__Oscillospiraceae;g__Intestinimonas;s__Flavonifractor_plautii	s__Flavonifractor_plautii	0	0	0	0	0	0	0	0	0	0	6.63328e-05	0
d__Bacteria;p__Firmicutes;c__Clostridia;o__Oscillospirales;f__Oscillospiraceae;g__Intestinimonas;s__unclassified_Intestinimonas	s__unclassified_Intestinimonas	0	0	0	0.000497496	0	0	0	0	0	0	0	0.000198998
d__Bacteria;p__Firmicutes;c__Clostridia;o__Oscillospirales;f__Oscillospiraceae;g__NK4A214_group;s__unclassified_NK4A214_group	s__unclassified_NK4A214_group	0.000862326	0.000198998	0.000165832	0.000862326	0.000497496	0.000397997	0.000431163	0.00046433	0.000232165	9.94992e-05	3.31664e-05	0.000530662
d__Bacteria;p__Firmicutes;c__Clostridia;o__Oscillospirales;f__Oscillospiraceae;g__Oscillibacter;s__[Clostridium]_leptum	s__[Clostridium]_leptum	0	0	0	0	0	0	6.63328e-05	0	0	0	0	0
d__Bacteria;p__Firmicutes;c__Clostridia;o__Oscillospirales;f__Oscillospiraceae;g__Oscillibacter;s__unclassified_Oscillibacter	s__unclassified_Oscillibacter	0.000397997	0.000165832	0	0.00175782	0	0	0	0.000132666	0.00238798	0.000497496	0.000795993	0.00135982
d__Bacteria;p__Firmicutes;c__Clostridia;o__Oscillospirales;f__Oscillospiraceae;g__UCG-005;s__unclassified_UCG-005	s__unclassified_UCG-005	0	0	0.000132666	0	0	0.000132666	0	0	0	0	0	0
d__Bacteria;p__Firmicutes;c__Clostridia;o__Oscillospirales;f__Oscillospiraceae;g__unclassified_Oscillospiraceae;s__Clostridium_sp.	s__Clostridium_sp.	0	0	0.000265331	0.000265331	0	0.000232165	0	0	0.000298498	0.00036483	0	0.00109449
d__Bacteria;p__Firmicutes;c__Clostridia;o__Oscillospirales;f__Oscillospiraceae;g__unclassified_Oscillospiraceae;s__unclassified_Oscillospiraceae	s__unclassified_Oscillospiraceae	0.00865643	0.000298498	0.00119399	0.0164837	0.000696494	0.000895493	0.00102816	0.00232165	0.00723027	0.000862326	0.00159199	0.00348247
d__Bacteria;p__Firmicutes;c__Clostridia;o__Oscillospirales;f__Ruminococcaceae;g__Anaerotruncus;s__unclassified_Anaerotruncus	s__unclassified_Anaerotruncus	0.000298498	0.000132666	0	0.00295181	0.000331664	0	9.94992e-05	0.000198998	0.00135982	0.000132666	9.94992e-05	0.000331664
d__Bacteria;p__Firmicutes;c__Clostridia;o__Oscillospirales;f__Ruminococcaceae;g__Candidatus_Soleaferrea;s__unclassified_Candidatus_Soleaferrea	s__unclassified_Candidatus_Soleaferrea	0	0	0	0	0	0	0	0	0	0	0	3.31664e-05
d__Bacteria;p__Firmicutes;c__Clostridia;o__Oscillospirales;f__Ruminococcaceae;g__Harryflintia;s__unclassified_Harryflintia	s__unclassified_Harryflintia	0.000165832	0	0	0	0	0	0	0	0	0	0	0
d__Bacteria;p__Firmicutes;c__Clostridia;o__Oscillospirales;f__Ruminococcaceae;g__Negativibacillus;s__unclassified_Negativibacillus	s__unclassified_Negativibacillus	6.63328e-05	0	0	0.000132666	0	0	0	0	0.00036483	0	0	0
d__Bacteria;p__Firmicutes;c__Clostridia;o__Oscillospirales;f__Ruminococcaceae;g__Paludicola;s__unclassified_Paludicola	s__unclassified_Paludicola	0	0	9.94992e-05	0	0	0	0	0	0	0	0	0.000132666
d__Bacteria;p__Firmicutes;c__Clostridia;o__Oscillospirales;f__Ruminococcaceae;g__Ruminococcus;s__unclassified_Ruminococcus	s__unclassified_Ruminococcus	0.000331664	0.000198998	0.000232165	0.00189048	0	0	0.00046433	0.000165832	0	0	0.000232165	0.0102152
d__Bacteria;p__Firmicutes;c__Clostridia;o__Oscillospirales;f__Ruminococcaceae;g__UBA1819;s__unclassified_UBA1819	s__unclassified_UBA1819	0	0	0	0.000397997	0	0	0	0	0	0	0	0
d__Bacteria;p__Firmicutes;c__Clostridia;o__Oscillospirales;f__Ruminococcaceae;g__[Eubacterium]_siraeum_group;s__unclassified_[Eubacterium]_siraeum_group	s__unclassified_[Eubacterium]_siraeum_group	0.000961825	0	0.000961825	0.00252065	0.000165832	3.31664e-05	0.000132666	0.000165832	0	0	0	0
d__Bacteria;p__Firmicutes;c__Clostridia;o__Oscillospirales;f__Ruminococcaceae;g__unclassified_Ruminococcaceae;s__[Clostridium]_leptum	s__[Clostridium]_leptum	0	0	0	0.000298498	0	0	0	0	0	0	0.000165832	0
d__Bacteria;p__Firmicutes;c__Clostridia;o__Oscillospirales;f__Ruminococcaceae;g__unclassified_Ruminococcaceae;s__unclassified_Ruminococcaceae	s__unclassified_Ruminococcaceae	0.00112766	0.00036483	0.000397997	0.00334981	0.000331664	0.000563829	9.94992e-05	0.000397997	0.00238798	0.000497496	0.000762827	0.000895493
d__Bacteria;p__Firmicutes;c__Clostridia;o__Oscillospirales;f__UCG-010;g__unclassified_UCG-010;s__unclassified_UCG-010	s__unclassified_UCG-010	0.00271964	0.00135982	0.000530662	0.000795993	0.000232165	0.000630162	0.000431163	0.000795993	0.000795993	0.00046433	0.000265331	0.00291864
d__Bacteria;p__Firmicutes;c__Clostridia;o__Oscillospirales;f__[Eubacterium]_coprostanoligenes_group;g__unclassified_[Eubacterium]_coprostanoligenes_group;s__unclassified_[Eubacterium]_coprostanoligenes_group	s__unclassified_[Eubacterium]_coprostanoligenes_group	0.000232165	0.000331664	0.000729661	0.00142616	0.000630162	0.000530662	0.000663328	0.00162515	0.0041458	0.00135982	0.000298498	0.000862326
d__Bacteria;p__Firmicutes;c__Clostridia;o__Oscillospirales;f__unclassified_Oscillospirales;g__unclassified_Oscillospirales;s__unclassified_Oscillospirales	s__unclassified_Oscillospirales	0	0	0	0	0	0	0	0	0	6.63328e-05	0	0
d__Bacteria;p__Firmicutes;c__Clostridia;o__Peptococcales;f__Peptococcaceae;g__Peptococcus;s__unclassified_Peptococcus	s__unclassified_Peptococcus	0	0	0	0.000265331	0	0	0	0	3.31664e-05	0	0	0
d__Bacteria;p__Firmicutes;c__Clostridia;o__Peptococcales;f__Peptococcaceae;g__unclassified_Peptococcaceae;s__unclassified_Peptococcaceae	s__unclassified_Peptococcaceae	0.00106132	0	0.000265331	0.00179099	0.000132666	0.000331664	6.63328e-05	0.000762827	0.000729661	0.000165832	0.000165832	0.00129349
d__Bacteria;p__Firmicutes;c__Clostridia;o__Peptostreptococcales-Tissierellales;f__Anaerovoracaceae;g__Anaerovorax;s__unclassified_Anaerovorax	s__unclassified_Anaerovorax	0	0	0	6.63328e-05	0	0	0	0	0	0	0	0
d__Bacteria;p__Firmicutes;c__Clostridia;o__Peptostreptococcales-Tissierellales;f__Anaerovoracaceae;g__Family_XIII_AD3011_group;s__unclassified_Family_XIII_AD3011_group	s__unclassified_Family_XIII_AD3011_group	0.000331664	0	0.000265331	0.000232165	0.000132666	0.000298498	0.000198998	0.000232165	0.000132666	0	9.94992e-05	0.000397997
d__Bacteria;p__Firmicutes;c__Clostridia;o__Peptostreptococcales-Tissierellales;f__Anaerovoracaceae;g__Family_XIII_UCG-001;s__unclassified_Family_XIII_UCG-001	s__unclassified_Family_XIII_UCG-001	0	0	0	9.94992e-05	0	0	0	0	0	0	6.63328e-05	0
d__Bacteria;p__Firmicutes;c__Clostridia;o__Peptostreptococcales-Tissierellales;f__Anaerovoracaceae;g__[Eubacterium]_brachy_group;s__unclassified_[Eubacterium]_brachy_group	s__unclassified_[Eubacterium]_brachy_group	9.94992e-05	0	0	0.000530662	6.63328e-05	0.000132666	0	0.000198998	0.000431163	0	0.000232165	0.000198998
d__Bacteria;p__Firmicutes;c__Clostridia;o__Peptostreptococcales-Tissierellales;f__Anaerovoracaceae;g__[Eubacterium]_nodatum_group;s__unclassified_[Eubacterium]_nodatum_group	s__unclassified_[Eubacterium]_nodatum_group	0.00159199	0.000265331	0	0.000729661	0	0	0	0	0.000397997	0.000265331	0	0.000762827
d__Bacteria;p__Firmicutes;c__Clostridia;o__unclassified_Clostridia;f__unclassified_Clostridia;g__unclassified_Clostridia;s__unclassified_Clostridia	s__unclassified_Clostridia	6.63328e-05	0	0.000165832	9.94992e-05	0	0	0	0.000132666	0	0	0	0
d__Bacteria;p__Firmicutes;c__Negativicutes;o__Veillonellales-Selenomonadales;f__Veillonellaceae;g__Veillonella;s__unclassified_Veillonella	s__unclassified_Veillonella	0	0	0	0	6.63328e-05	0	0	0	0	0.000132666	9.94992e-05	0
d__Bacteria;p__Patescibacteria;c__Saccharimonadia;o__Saccharimonadales;f__Saccharimonadaceae;g__Candidatus_Saccharimonas;s__unclassified_Candidatus_Saccharimonas	s__unclassified_Candidatus_Saccharimonas	0.0107127	0.0139962	0.00262015	0.00427847	0.00361514	0.0154555	0.00703128	0.0142616	0.00129349	0.00971775	0.00325031	0.00895493
d__Bacteria;p__Proteobacteria;c__Alphaproteobacteria;o__Rhodobacterales;f__Rhodobacteraceae;g__Paracoccus;s__unclassified_Paracoccus	s__unclassified_Paracoccus	9.94992e-05	6.63328e-05	0	0	0	0	0	0	0	0	0	0
d__Bacteria;p__Proteobacteria;c__Alphaproteobacteria;o__Rhodospirillales;f__unclassified_Rhodospirillales;g__unclassified_Rhodospirillales;s__unclassified_Rhodospirillales	s__unclassified_Rhodospirillales	0	0	0	9.94992e-05	0	0	0	6.63328e-05	0.000563829	0.000198998	0	0
d__Bacteria;p__Proteobacteria;c__Gammaproteobacteria;o__Burkholderiales;f__Burkholderiaceae;g__Burkholderia-Caballeronia-Paraburkholderia;s__unclassified_Burkholderia-Caballeronia-Paraburkholderia	s__unclassified_Burkholderia-Caballeronia-Paraburkholderia	0	0	0	0	0	0	0	0	0	0	0	9.94992e-05
d__Bacteria;p__Proteobacteria;c__Gammaproteobacteria;o__Burkholderiales;f__Nitrosomonadaceae;g__Nitrosomonas;s__unclassified_Nitrosomonas	s__unclassified_Nitrosomonas	0	0	0	0	0	0	0	0	0	6.63328e-05	0	0
d__Bacteria;p__Proteobacteria;c__Gammaproteobacteria;o__Burkholderiales;f__Sutterellaceae;g__Parasutterella;s__Parasutterella_excrementihominis	s__Parasutterella_excrementihominis	0	0	0	9.94992e-05	9.94992e-05	0	0	0	0	0	0	0
d__Bacteria;p__Proteobacteria;c__Gammaproteobacteria;o__Burkholderiales;f__Sutterellaceae;g__Parasutterella;s__unclassified_Parasutterella	s__unclassified_Parasutterella	0.000198998	0	0	0.000762827	0.0075951	0	0	9.94992e-05	0.00461013	0.000431163	0.000994992	0.000331664
d__Bacteria;p__Proteobacteria;c__Gammaproteobacteria;o__Enterobacterales;f__Enterobacteriaceae;g__Escherichia-Shigella;s__unclassified_Escherichia-Shigella	s__unclassified_Escherichia-Shigella	0	0.00703128	0	0	0	0.0158204	0	0	0	0.000198998	0	0.00573779
d__Bacteria;p__Proteobacteria;c__Gammaproteobacteria;o__Enterobacterales;f__Pasteurellaceae;g__Rodentibacter;s__Rodentibacter_heylii	s__Rodentibacter_heylii	0	0	0	9.94992e-05	0	0	0	0	0	0	0	0
d__Bacteria;p__Verrucomicrobiota;c__Verrucomicrobiae;o__Verrucomicrobiales;f__Akkermansiaceae;g__Akkermansia;s__unclassified_Akkermansia	s__unclassified_Akkermansia	9.94992e-05	0.00036483	0	0	0	0	0	0	0	0	0	0
d__Bacteria;p__unclassified_Bacteria;c__unclassified_Bacteria;o__unclassified_Bacteria;f__unclassified_Bacteria;g__unclassified_Bacteria;s__unclassified_Bacteria	s__unclassified_Bacteria	0	0	0	6.63328e-05	0	0	0	0	0	0	9.94992e-05	3.31664e-05
