# Supplementary material for: Gut microbiota regulates innate anxiety through neural activity of medial prefrontal cortex in male mice
Source: Front Neurosci. 2025 Jul 24;19:1599818. doi: 10.3389/fnins.2025.1599818 (PMC12328517; doi:10.3389/fnins.2025.1599818)
Supplement: Supplementary file 2 [file Table_2.XLSX]

## Sheet: AH-vs-AL_diffexp.DEG
gene	AH	AL	log2FoldChange	stat	pvalue	gene_name	gene_chr	gene_start	gene_end	gene_strand	gene_biotype	gene_description
ENSMUSG00000026826	262.667	589.667	-1.14372	-4.98769	6.11067e-07	Nr4a2	2	56996842	57014015	-	protein_coding	nuclear receptor subfamily 4, group A, member 2 [Source:MGI Symbol;Acc:MGI:1352456]
ENSMUSG00000022129	9.33333	43.6667	-2.20387	-3.97178	7.13386e-05	Dct	14	118250202	118289656	-	protein_coding	dopachrome tautomerase [Source:MGI Symbol;Acc:MGI:102563]
ENSMUSG00000028341	626.667	1389	-1.11246	-3.74654	0.00017929	Nr4a3	4	48045153	48086447	+	protein_coding	nuclear receptor subfamily 4, group A, member 3 [Source:MGI Symbol;Acc:MGI:1352457]
ENSMUSG00000020423	1109.33	732	0.613666	3.74036	0.000183758	Btg2	1	134002908	134006858	-	protein_coding	BTG anti-proliferation factor 2 [Source:MGI Symbol;Acc:MGI:108384]
ENSMUSG00000064208	6	44	-2.82009	-3.6627	0.00024957	Gm10145	10	27812360	27812821	+	processed_pseudogene	predicted gene 10145 [Source:MGI Symbol;Acc:MGI:3704353]
ENSMUSG00000117822	41.3333	3.33333	3.59365	3.37249	0.000744906	Eef1a1-ps1	19	17903987	17905373	+	processed_pseudogene	eukaryotic translation elongation factor 1 alpha 1, pseudogene 1 [Source:MGI Symbol;Acc:MGI:2388571]
ENSMUSG00000120174	5.66667	28	-2.29737	-3.27346	0.00106239	4931408D14Rik	19	37235740	37241516	-	lncRNA	RIKEN cDNA 4931408D14 gene [Source:NCBI gene (formerly Entrezgene);Acc:77059]
ENSMUSG00000074506	1	75	-6.1846	-3.26771	0.00108421	Gm10705	3	87114852	87115312	-	processed_pseudogene	predicted gene 10705 [Source:MGI Symbol;Acc:MGI:3708678]
ENSMUSG00000112690	8.66667	0	5.53234	3.1476	0.00164615	Gm2446	12	55263961	55276745	-	unprocessed_pseudogene	predicted gene 2446 [Source:MGI Symbol;Acc:MGI:3780613]
ENSMUSG00000056999	831.333	1440.33	-0.786987	-3.02559	0.00248148	Ide	19	37246142	37340010	-	protein_coding	insulin degrading enzyme [Source:MGI Symbol;Acc:MGI:96412]
ENSMUSG00000034640	141.333	237	-0.728892	-2.94374	0.00324274	Tiparp	3	65435831	65462939	+	protein_coding	TCDD-inducible poly(ADP-ribose) polymerase [Source:MGI Symbol;Acc:MGI:2159210]
ENSMUSG00000085442	126	75.3333	0.762097	2.92541	0.00343998	Gm3362	15	37943571	37944036	-	processed_pseudogene	predicted pseudogene 3362 [Source:MGI Symbol;Acc:MGI:3781540]
ENSMUSG00000095562	31.3333	5.33333	2.52918	2.90873	0.00362905	Gm55594	X	168792655	168802277	+	lncRNA	predicted gene, 55594 [Source:MGI Symbol;Acc:MGI:6847656]
ENSMUSG00000082016	153	98.3333	0.648988	2.76784	0.00564288	Pgam1-ps2	7	27169196	27169960	-	processed_pseudogene	phosphoglycerate mutase 1, pseudogene 2 [Source:MGI Symbol;Acc:MGI:3645709]
ENSMUSG00000021390	6.66667	21.6667	-1.67889	-2.76001	0.00577998	Ogn	13	49761522	49777977	+	protein_coding	osteoglycin [Source:MGI Symbol;Acc:MGI:109278]
ENSMUSG00000020473	244.667	419.333	-0.778322	-2.73924	0.0061582	Aebp1	11	5811947	5822088	+	protein_coding	AE binding protein 1 [Source:MGI Symbol;Acc:MGI:1197012]
ENSMUSG00000107770	50	101.667	-1.00389	-2.73907	0.00616131	Gm44126	6	76261399	76261912	+	processed_pseudogene	predicted gene, 44126 [Source:MGI Symbol;Acc:MGI:5690518]
ENSMUSG00000029135	1405.33	2416.67	-0.765314	-2.69734	0.00698957	Fosl2	5	32293145	32315186	+	protein_coding	fos-like antigen 2 [Source:MGI Symbol;Acc:MGI:102858]
ENSMUSG00000094282	4.66667	0	4.68607	2.69346	0.00707136	Cfap73	5	120766400	120772300	-	protein_coding	cilia and flagella associated protein 73 [Source:MGI Symbol;Acc:MGI:3779542]
ENSMUSG00000073940	227.667	145	0.670868	2.67515	0.00746968	Hbb-bt	7	103461731	103463203	-	protein_coding	hemoglobin, beta adult t chain [Source:MGI Symbol;Acc:MGI:5474850]
ENSMUSG00000072844	18	4.33333	2.03684	2.6059	0.00916323	G530011O06Rik	X	168758039	168761913	-	lncRNA	RIKEN cDNA G530011O06 gene [Source:MGI Symbol;Acc:MGI:3603513]
ENSMUSG00000015090	6590	10916	-0.72929	-2.58878	0.00963157	Ptgds	2	25356721	25360058	-	protein_coding	prostaglandin D2 synthase (brain) [Source:MGI Symbol;Acc:MGI:99261]
ENSMUSG00000082896	3	15.3333	-2.34219	-2.56348	0.0103629	Gm5844	3	18062970	18065160	+	processed_pseudogene	predicted gene 5844 [Source:MGI Symbol;Acc:MGI:3645252]
ENSMUSG00000028634	1847.33	2448.33	-0.394339	-2.55816	0.0105228	Hivep3	4	119590981	119995242	+	protein_coding	human immunodeficiency virus type I enhancer binding protein 3 [Source:MGI Symbol;Acc:MGI:106589]
ENSMUSG00000108049	22.6667	7.33333	1.61881	2.54746	0.0108511	Gm44168	6	87963173	87966711	+	TEC	predicted gene, 44168 [Source:MGI Symbol;Acc:MGI:5690560]
ENSMUSG00000043346	27.6667	8.33333	1.7133	2.53745	0.0111664	Gm6741	17	91544239	91544985	+	processed_pseudogene	predicted gene 6741 [Source:MGI Symbol;Acc:MGI:3643504]
ENSMUSG00000018476	660.333	1039	-0.641029	-2.53657	0.0111946	Kdm6b	11	69289334	69304501	-	protein_coding	KDM1 lysine (K)-specific demethylase 6B [Source:MGI Symbol;Acc:MGI:2448492]
ENSMUSG00000078903	21.3333	5	2.09115	2.51603	0.0118686	Gm14391	2	175032858	175048710	-	protein_coding	predicted gene 14391 [Source:MGI Symbol;Acc:MGI:3709324]
ENSMUSG00000006014	32	59	-0.865354	-2.51356	0.0119521	Prg4	1	150325163	150341916	-	protein_coding	proteoglycan 4 (megakaryocyte stimulating factor, articular superficial zone protein) [Source:MGI Symbol;Acc:MGI:1891344]
ENSMUSG00000020893	2860	4892	-0.756926	-2.51164	0.0120172	Per1	11	68986043	69000786	+	protein_coding	period circadian clock 1 [Source:MGI Symbol;Acc:MGI:1098283]
ENSMUSG00000089708	4	0	4.44824	2.51135	0.0120269	5330439A09Rik	8	55021585	55054022	-	lncRNA	RIKEN cDNA 5330439A09 gene [Source:MGI Symbol;Acc:MGI:1924353]
ENSMUSG00000089922	4.33333	15.3333	-1.82265	-2.49729	0.0125146	Gm43517	12	49431957	49440910	+	protein_coding	predicted gene 43517 [Source:MGI Symbol;Acc:MGI:5663654]
ENSMUSG00000107741	4	0	4.44943	2.4899	0.012778	Gm2011	3	40812291	40829823	+	transcribed_unprocessed_pseudogene	predicted gene 2011 [Source:MGI Symbol;Acc:MGI:3780180]
ENSMUSG00000040565	270.667	429.333	-0.654643	-2.48413	0.0129867	Btaf1	19	36903479	36990152	+	protein_coding	B-TFIID TATA-box binding protein associated factor 1 [Source:MGI Symbol;Acc:MGI:2147538]
ENSMUSG00000094989	320.667	231.333	0.482589	2.48141	0.0130862	Rpl9-ps4	13	72602881	72603459	-	processed_pseudogene	ribosomal protein L9, pseudogene 4 [Source:MGI Symbol;Acc:MGI:3704410]
ENSMUSG00000022508	455.333	657.667	-0.51612	-2.45912	0.0139277	Bcl6	16	23783802	23807602	-	protein_coding	B cell leukemia/lymphoma 6 [Source:MGI Symbol;Acc:MGI:107187]
ENSMUSG00000055866	706.667	975.333	-0.450953	-2.44777	0.0143745	Per2	1	91343704	91387046	-	protein_coding	period circadian clock 2 [Source:MGI Symbol;Acc:MGI:1195265]
ENSMUSG00000074170	67.6667	119.333	-0.795902	-2.43601	0.0148502	Plekhf1	7	37916396	37927440	-	protein_coding	pleckstrin homology domain containing, family F (with FYVE domain) member 1 [Source:MGI Symbol;Acc:MGI:1919537]
ENSMUSG00000022061	43.6667	22.6667	0.950352	2.43428	0.0149214	Nkx3-1	14	69428087	69432111	+	protein_coding	NK3 homeobox 1 [Source:MGI Symbol;Acc:MGI:97352]
ENSMUSG00002076161	50.3333	93	-0.876244	-2.42069	0.0154909	Rn7sk	9	78082585	78082915	-	misc_RNA	RNA, 7SK, nuclear [Source:MGI Symbol;Acc:MGI:103186]
ENSMUSG00000032265	40.3333	72.6667	-0.827765	-2.41837	0.0155901	Tent5a	9	85202492	85209401	-	protein_coding	terminal nucleotidyltransferase 5A [Source:MGI Symbol;Acc:MGI:2670964]
ENSMUSG00000026548	24.3333	10.3333	1.24007	2.41393	0.0157814	Slamf9	1	172302925	172306142	+	protein_coding	SLAM family member 9 [Source:MGI Symbol;Acc:MGI:1923692]
ENSMUSG00000028801	15	32.3333	-1.09638	-2.41317	0.0158147	Stpg1	4	135222101	135265114	+	protein_coding	sperm tail PG rich repeat containing 1 [Source:MGI Symbol;Acc:MGI:1926056]
ENSMUSG00000009418	1719	2136.33	-0.302978	-2.40102	0.0163493	Nav1	1	135362318	135615843	-	protein_coding	neuron navigator 1 [Source:MGI Symbol;Acc:MGI:2183683]
ENSMUSG00000036362	287	205.667	0.488374	2.38335	0.0171559	P2ry13	3	59115313	59118303	-	protein_coding	purinergic receptor P2Y, G-protein coupled 13 [Source:MGI Symbol;Acc:MGI:1921441]
ENSMUSG00000024650	89.3333	149	-0.736056	-2.36678	0.0179436	Slc22a6	19	8595403	8605663	+	protein_coding	solute carrier family 22 (organic anion transporter), member 6 [Source:MGI Symbol;Acc:MGI:892001]
ENSMUSG00000003032	94	156	-0.708886	-2.35395	0.0185752	Klf4	4	55527143	55532466	-	protein_coding	Kruppel-like factor 4 (gut) [Source:MGI Symbol;Acc:MGI:1342287]
ENSMUSG00000033285	223.667	302	-0.419221	-2.34878	0.018835	Wdr3	3	100045496	100069723	-	protein_coding	WD repeat domain 3 [Source:MGI Symbol;Acc:MGI:2443143]
ENSMUSG00000071478	0	3.66667	-4.30305	-2.34057	0.0192541	H2ac7	13	23758555	23759126	+	protein_coding	H2A clustered histone 7 [Source:MGI Symbol;Acc:MGI:2448289]
ENSMUSG00000031530	235.333	341.667	-0.518576	-2.33208	0.0196963	Dusp4	8	35274451	35287048	+	protein_coding	dual specificity phosphatase 4 [Source:MGI Symbol;Acc:MGI:2442191]
ENSMUSG00000040761	1644.33	2295.67	-0.467661	-2.31512	0.0206065	Spen	4	141195201	141265908	-	protein_coding	spen family transcription repressor [Source:MGI Symbol;Acc:MGI:1891706]
ENSMUSG00000025571	1152	1573.67	-0.431266	-2.3147	0.0206296	Tnrc6c	11	117545115	117654265	+	protein_coding	trinucleotide repeat containing 6C [Source:MGI Symbol;Acc:MGI:2443265]
ENSMUSG00000046714	11.6667	25.6667	-1.12839	-2.3005	0.0214201	Foxc2	8	121842910	121845634	+	protein_coding	forkhead box C2 [Source:MGI Symbol;Acc:MGI:1347481]
ENSMUSG00000074384	51	29.6667	0.800938	2.28735	0.0221751	AI429214	8	37460758	37462687	+	protein_coding	expressed sequence AI429214 [Source:MGI Symbol;Acc:MGI:2142538]
ENSMUSG00000054931	75.3333	48.6667	0.645114	2.28522	0.0223001	Zkscan4	13	21663019	21669677	+	protein_coding	zinc finger with KRAB and SCAN domains 4 [Source:MGI Symbol;Acc:MGI:3649412]
ENSMUSG00000107877	90	143.667	-0.652573	-2.28454	0.02234	4933427D14Rik	11	72044923	72097852	-	protein_coding	RIKEN cDNA 4933427D14 gene [Source:MGI Symbol;Acc:MGI:1921727]
ENSMUSG00000033871	110.333	160.667	-0.528828	-2.26914	0.0232596	Ppargc1b	18	61431207	61533502	-	protein_coding	peroxisome proliferative activated receptor, gamma, coactivator 1 beta [Source:MGI Symbol;Acc:MGI:2444934]
ENSMUSG00000002028	1485.33	1951.67	-0.382101	-2.2641	0.0235682	Kmt2a	9	44714652	44792594	-	protein_coding	lysine (K)-specific methyltransferase 2A [Source:MGI Symbol;Acc:MGI:96995]
ENSMUSG00000039634	88	152.333	-0.764288	-2.25935	0.0238616	Zfp189	4	49521176	49531517	+	protein_coding	zinc finger protein 189 [Source:MGI Symbol;Acc:MGI:2444707]
ENSMUSG00000048126	29.6667	51	-0.774984	-2.25879	0.0238964	Col6a3	1	90693645	90771693	-	protein_coding	collagen, type VI, alpha 3 [Source:MGI Symbol;Acc:MGI:88461]
ENSMUSG00000041559	259.667	452.667	-0.809017	-2.25621	0.0240574	Fmod	1	133964992	133976015	+	protein_coding	fibromodulin [Source:MGI Symbol;Acc:MGI:1328364]
ENSMUSG00000106492	0.333333	4.66667	-3.68345	-2.25266	0.0242804	Gm29707	5	102218084	102221817	+	lncRNA	predicted gene, 29707 [Source:MGI Symbol;Acc:MGI:5588866]
ENSMUSG00000086290	341.333	266	0.370996	2.25155	0.0243505	Snhg12	4	132035932	132038762	+	lncRNA	small nucleolar RNA host gene 12 [Source:MGI Symbol;Acc:MGI:1916721]
ENSMUSG00000086691	7	1	2.81483	2.25099	0.0243861	Gm15432	X	29313133	29313327	-	processed_pseudogene	predicted gene 15432 [Source:MGI Symbol;Acc:MGI:3801969]
ENSMUSG00000091639	364.667	517.667	-0.500216	-2.24948	0.0244822	Gm3756	9	31846742	31848096	-	processed_pseudogene	predicted gene 3756 [Source:MGI Symbol;Acc:MGI:3781931]
ENSMUSG00000015970	46	80.6667	-0.781022	-2.24268	0.0249176	Chdh	14	29730980	29762484	+	protein_coding	choline dehydrogenase [Source:MGI Symbol;Acc:MGI:1860776]
ENSMUSG00000059325	725.333	552	0.41574	2.21853	0.0265188	Hopx	5	77234835	77262968	-	protein_coding	HOP homeobox [Source:MGI Symbol;Acc:MGI:1916782]
ENSMUSG00000085914	0	3.33333	-4.17817	-2.21294	0.0269015	Gm14320	2	167504029	167509617	+	lncRNA	predicted gene 14320 [Source:MGI Symbol;Acc:MGI:3649455]
ENSMUSG00000038550	386.667	557	-0.511361	-2.21216	0.0269558	Ciart	3	95785815	95789563	-	protein_coding	circadian associated repressor of transcription [Source:MGI Symbol;Acc:MGI:2684975]
ENSMUSG00000079507	2.66667	11	-2.0341	-2.20919	0.0271611	H2-Q1	17	35539381	35544075	+	protein_coding	histocompatibility 2, Q region locus 1 [Source:MGI Symbol;Acc:MGI:95928]
ENSMUSG00000051224	23.6667	10.3333	1.20187	2.20483	0.0274663	Tceanc	X	165282808	165301563	-	protein_coding	transcription elongation factor A (SII) N-terminal and central domain containing [Source:MGI Symbol;Acc:MGI:2685236]
ENSMUSG00000031822	895.667	1221.67	-0.434979	-2.19219	0.0283658	Gse1	8	120955195	121308129	+	protein_coding	genetic suppressor element 1, coiled-coil protein [Source:MGI Symbol;Acc:MGI:1098275]
ENSMUSG00000032243	38	61.6667	-0.689822	-2.18014	0.029247	Itga11	9	62585108	62691264	+	protein_coding	integrin alpha 11 [Source:MGI Symbol;Acc:MGI:2442114]
ENSMUSG00000055024	904.333	1241.33	-0.445676	-2.17857	0.0293637	Ep300	15	81469552	81536278	+	protein_coding	E1A binding protein p300 [Source:MGI Symbol;Acc:MGI:1276116]
ENSMUSG00000087335	4.66667	0.333333	3.70054	2.17677	0.029498	4930526F13Rik	13	55074576	55078069	-	lncRNA	RIKEN cDNA 4930526F13 gene [Source:MGI Symbol;Acc:MGI:1922443]
ENSMUSG00000031561	1347.33	1710.67	-0.334164	-2.17572	0.0295761	Tenm3	8	48680717	49296986	-	protein_coding	teneurin transmembrane protein 3 [Source:MGI Symbol;Acc:MGI:1345183]
ENSMUSG00000075324	16.3333	31.3333	-0.926984	-2.16672	0.0302563	Fign	2	63801851	63928382	-	protein_coding	fidgetin [Source:MGI Symbol;Acc:MGI:1890647]
ENSMUSG00000034243	1119.33	1621.33	-0.517874	-2.16669	0.0302583	Golgb1	16	36695502	36753447	+	protein_coding	golgi autoantigen, golgin subfamily b, macrogolgin 1 [Source:MGI Symbol;Acc:MGI:1099447]
ENSMUSG00000037447	253.667	378	-0.558665	-2.1565	0.0310444	Arid5a	1	36346814	36363110	+	protein_coding	AT rich interactive domain 5A (MRF1-like) [Source:MGI Symbol;Acc:MGI:2443039]
ENSMUSG00000121486	84.6667	55.6667	0.613963	2.15292	0.0313253	Zfp783	6	47920067	47932847	+	lncRNA	zinc finger protein 783 [Source:NCBI gene (formerly Entrezgene);Acc:232785]
ENSMUSG00000044285	407.667	309	0.409727	2.15232	0.0313723	Ubb-ps	14	46321483	46322457	+	transcribed_processed_pseudogene	ubiquitin B, pseudogene [Source:MGI Symbol;Acc:MGI:3037679]
ENSMUSG00000021998	254.333	193.333	0.412991	2.14683	0.0318067	Lcp1	14	75368541	75468282	+	protein_coding	lymphocyte cytosolic protein 1 [Source:MGI Symbol;Acc:MGI:104808]
ENSMUSG00000049436	13.6667	27.3333	-0.991107	-2.14495	0.0319566	Upk1b	16	38593546	38620690	-	protein_coding	uroplakin 1B [Source:MGI Symbol;Acc:MGI:98912]
ENSMUSG00000040372	34.3333	62.3333	-0.847714	-2.14219	0.0321783	Gpr63	4	24966407	25009233	+	protein_coding	G protein-coupled receptor 63 [Source:MGI Symbol;Acc:MGI:2135884]
ENSMUSG00000040721	845	1095	-0.356408	-2.14203	0.0321909	Zfhx2	14	55297719	55329781	-	protein_coding	zinc finger homeobox 2 [Source:MGI Symbol;Acc:MGI:2686934]
ENSMUSG00000050919	99	142.333	-0.509221	-2.13965	0.0323827	Zfp366	13	99321331	99387164	+	protein_coding	zinc finger protein 366 [Source:MGI Symbol;Acc:MGI:2178429]
ENSMUSG00000089929	7	1.33333	2.38884	2.13256	0.0329607	Bcl2a1b	9	89081262	89089880	+	protein_coding	B cell leukemia/lymphoma 2 related protein A1b [Source:MGI Symbol;Acc:MGI:1278326]
ENSMUSG00000040225	2652	3329.33	-0.316463	-2.1307	0.0331136	Prrc2c	1	162498294	162568125	-	protein_coding	proline-rich coiled-coil 2C [Source:MGI Symbol;Acc:MGI:1913754]
ENSMUSG00000072620	63.6667	40.3333	0.667264	2.12606	0.0334984	Slfn2	11	82955938	82961504	+	protein_coding	schlafen 2 [Source:MGI Symbol;Acc:MGI:1313258]
ENSMUSG00000040363	790.333	989.333	-0.312607	-2.12464	0.033617	Bcor	X	11902979	12026594	-	protein_coding	BCL6 interacting corepressor [Source:MGI Symbol;Acc:MGI:1918708]
ENSMUSG00000038894	1874.67	2704	-0.508818	-2.11671	0.0342846	Irs2	8	11034681	11058458	-	protein_coding	insulin receptor substrate 2 [Source:MGI Symbol;Acc:MGI:109334]
ENSMUSG00000033355	52.6667	30	0.810243	2.11473	0.0344529	Rtp4	16	23339041	23432972	+	protein_coding	receptor transporter protein 4 [Source:MGI Symbol;Acc:MGI:1915025]
ENSMUSG00000029843	127.333	216.333	-0.769005	-2.11376	0.0345358	Slc13a4	6	35244892	35285066	-	protein_coding	solute carrier family 13 (sodium/sulfate symporters), member 4 [Source:MGI Symbol;Acc:MGI:2442367]
ENSMUSG00000074527	4	21.6667	-2.36985	-2.10865	0.0349751	Gm14296	2	176584302	176619602	-	protein_coding	predicted gene 14296 [Source:MGI Symbol;Acc:MGI:3708667]
ENSMUSG00000037857	192.667	305.667	-0.652736	-2.10066	0.0356707	Nufip2	11	77576981	77632747	+	protein_coding	nuclear FMR1 interacting protein 2 [Source:MGI Symbol;Acc:MGI:1915814]
ENSMUSG00000037112	321.333	426.667	-0.395089	-2.10017	0.0357142	Sik2	9	50804101	50920373	-	protein_coding	salt inducible kinase 2 [Source:MGI Symbol;Acc:MGI:2445031]
ENSMUSG00000091968	17	7	1.3006	2.08816	0.0367831	Gm17115	17	33007368	33008565	+	lncRNA	predicted gene 17115 [Source:MGI Symbol;Acc:MGI:4937942]
ENSMUSG00000025916	2.33333	9	-1.91948	-2.08783	0.0368133	Ppp1r42	1	10038849	10079361	-	protein_coding	protein phosphatase 1, regulatory subunit 42 [Source:MGI Symbol;Acc:MGI:1921138]
ENSMUSG00000033114	11.3333	3.66667	1.63985	2.08741	0.0368509	Slc35d2	13	64244122	64277182	-	protein_coding	solute carrier family 35, member D2 [Source:MGI Symbol;Acc:MGI:1917734]
ENSMUSG00000033454	120	179.333	-0.569127	-2.0838	0.0371786	Zbtb1	12	76417040	76443724	+	protein_coding	zinc finger and BTB domain containing 1 [Source:MGI Symbol;Acc:MGI:2442326]
ENSMUSG00000025993	233	180.667	0.378452	2.08226	0.0373189	Slc40a1	1	45947228	45965683	-	protein_coding	solute carrier family 40 (iron-regulated transporter), member 1 [Source:MGI Symbol;Acc:MGI:1315204]
ENSMUSG00000074743	210.667	290	-0.446878	-2.0811	0.0374249	Thbd	2	148246386	148250108	-	protein_coding	thrombomodulin [Source:MGI Symbol;Acc:MGI:98736]
ENSMUSG00000110631	64.3333	37.3333	0.803681	2.07601	0.0378933	Gm42047	8	122559986	122567917	+	lncRNA	predicted gene, 42047 [Source:MGI Symbol;Acc:MGI:5624932]
ENSMUSG00000091542	5.33333	17.6667	-1.72841	-2.07361	0.038116	Gm17167	4	42206998	42235313	+	lncRNA	predicted gene 17167 [Source:MGI Symbol;Acc:MGI:4937994]
ENSMUSG00000069919	740	577	0.374395	2.07232	0.0382352	Hba-a1	11	32233511	32234465	+	protein_coding	hemoglobin alpha, adult chain 1 [Source:MGI Symbol;Acc:MGI:96015]
ENSMUSG00000110740	0	3	-4.01037	-2.07122	0.0383378	Gm48853	9	44243981	44245683	-	lncRNA	predicted gene, 48853 [Source:MGI Symbol;Acc:MGI:6098590]
ENSMUSG00000095234	0.333333	5.66667	-4.00369	-2.07032	0.0384226	Gm21586	4	42438970	42439970	+	protein_coding	predicted gene, 21586 [Source:MGI Symbol;Acc:MGI:5434941]
ENSMUSG00000034066	124.667	168.667	-0.426033	-2.06978	0.038473	Farp2	1	93439801	93549698	+	protein_coding	FERM, RhoGEF and pleckstrin domain protein 2 [Source:MGI Symbol;Acc:MGI:2385126]
ENSMUSG00000041771	466.667	615.333	-0.384591	-2.06893	0.0385524	Slc24a4	12	102094992	102233350	+	protein_coding	solute carrier family 24 (sodium/potassium/calcium exchanger), member 4 [Source:MGI Symbol;Acc:MGI:2447362]
ENSMUSG00000038115	29.3333	50	-0.767696	-2.05884	0.0395098	Ano2	6	125667382	126017089	+	protein_coding	anoctamin 2 [Source:MGI Symbol;Acc:MGI:2387214]
ENSMUSG00000032691	17.3333	7.33333	1.2489	2.05589	0.0397934	Nlrp3	11	59432394	59457782	+	protein_coding	NLR family, pyrin domain containing 3 [Source:MGI Symbol;Acc:MGI:2653833]
ENSMUSG00000050087	1	6	-2.56603	-2.052	0.0401701	Cby3	11	50248588	50250526	+	protein_coding	chibby family member 3 [Source:MGI Symbol;Acc:MGI:1923903]
ENSMUSG00000087424	2	9	-2.1663	-2.04491	0.0408638	5730405O15Rik	X	12907989	12911536	+	lncRNA	RIKEN cDNA 5730405O15 gene [Source:MGI Symbol;Acc:MGI:1917739]
ENSMUSG00000096826	25.3333	7	1.89522	2.04005	0.0413449	Ccl27b	4	42655251	42655998	+	protein_coding	chemokine (C-C motif) ligand 27b [Source:MGI Symbol;Acc:MGI:1891389]
ENSMUSG00000025316	288.667	388.667	-0.42114	-2.03903	0.0414473	Banp	8	122676489	122755997	+	protein_coding	BTG3 associated nuclear protein [Source:MGI Symbol;Acc:MGI:1889023]
ENSMUSG00000095041	882.333	1257.33	-0.511843	-2.03849	0.0415008	ENSMUSG00000095041	JH584304.1	52190	59690	-	protein_coding	NULL
ENSMUSG00000022893	154.667	216	-0.461547	-2.03787	0.0415627	Adamts1	16	85590715	85600001	-	protein_coding	a disintegrin-like and metallopeptidase (reprolysin type) with thrombospondin type 1 motif, 1 [Source:MGI Symbol;Acc:MGI:109249]
ENSMUSG00000074479	25.3333	12.3333	1.05242	2.03755	0.041595	Rtraf-ps	3	88483717	88484446	-	processed_pseudogene	RNA transcription, translation and transport factor, pseudogene [Source:MGI Symbol;Acc:MGI:3642446]
ENSMUSG00000028369	17	38.3333	-1.19524	-2.03559	0.0417919	Svep1	4	58042442	58206859	-	protein_coding	sushi, von Willebrand factor type A, EGF and pentraxin domain containing 1 [Source:MGI Symbol;Acc:MGI:1928849]
ENSMUSG00000000303	12	26.6667	-1.15194	-2.01818	0.043573	Cdh1	8	107329983	107396878	+	protein_coding	cadherin 1 [Source:MGI Symbol;Acc:MGI:88354]
ENSMUSG00000066807	6.66667	17.3333	-1.36023	-2.01817	0.0435739	Gm10179	7	11819852	11820539	-	processed_pseudogene	predicted gene 10179 [Source:MGI Symbol;Acc:MGI:3708748]
ENSMUSG00000027692	2350	2999.67	-0.33767	-2.01572	0.0438293	Tnik	3	28317363	28730007	+	protein_coding	TRAF2 and NCK interacting kinase [Source:MGI Symbol;Acc:MGI:1916264]
ENSMUSG00000051951	162.667	246.667	-0.587448	-2.00835	0.0446064	Xkr4	1	3276124	3741721	-	protein_coding	X-linked Kx blood group related 4 [Source:MGI Symbol;Acc:MGI:3528744]
ENSMUSG00000057280	0.333333	4.33333	-3.56303	-2.00577	0.0448813	Musk	4	58285960	58374303	+	protein_coding	muscle, skeletal, receptor tyrosine kinase [Source:MGI Symbol;Acc:MGI:103581]
ENSMUSG00000030157	77.6667	51.6667	0.593999	2.00501	0.044962	Clec2d	6	129157578	129163497	+	protein_coding	C-type lectin domain family 2, member d [Source:MGI Symbol;Acc:MGI:2135589]
ENSMUSG00000034601	60.6667	89.6667	-0.553634	-2.00233	0.0452493	2700049A03Rik	12	71183622	71290077	+	protein_coding	RIKEN cDNA 2700049A03 gene [Source:MGI Symbol;Acc:MGI:1924217]
ENSMUSG00000014329	43.3333	75.6667	-0.790292	-1.99843	0.0456697	Bicc1	10	70758662	70995530	-	protein_coding	BicC family RNA binding protein 1 [Source:MGI Symbol;Acc:MGI:1933388]
ENSMUSG00000025981	461	589.333	-0.337992	-1.99635	0.0458958	Coq10b	1	55091929	55111861	+	protein_coding	coenzyme Q10B [Source:MGI Symbol;Acc:MGI:1915126]
ENSMUSG00000095366	3.66667	0	4.296	1.99401	0.0461507	Gm21860	Y	90763696	90766736	-	lncRNA	predicted gene, 21860 [Source:MGI Symbol;Acc:MGI:5434024]
ENSMUSG00000120774	59	88	-0.563486	-1.99019	0.0465704	ENSMUSG00000120774	7	101916514	101916869	+	lncRNA	novel transcript
ENSMUSG00000074171	31	17.3333	0.848445	1.98736	0.0468822	Gm6658	8	91633160	91635044	-	TEC	predicted gene 6658 [Source:MGI Symbol;Acc:MGI:3645470]
ENSMUSG00000049300	214.667	164.333	0.396626	1.98334	0.0473296	Prmt6	3	110153425	110158314	-	protein_coding	protein arginine N-methyltransferase 6 [Source:MGI Symbol;Acc:MGI:2139971]
ENSMUSG00000085766	3	9.66667	-1.67731	-1.97765	0.0479681	2810430I11Rik	2	27772937	27777064	-	lncRNA	RIKEN cDNA 2810430I11 gene [Source:MGI Symbol;Acc:MGI:3590515]
ENSMUSG00000037336	11.6667	4.33333	1.44013	1.97447	0.0483287	Mfsd2b	12	4912440	4924359	-	protein_coding	major facilitator superfamily domain containing 2B [Source:MGI Symbol;Acc:MGI:3583946]
ENSMUSG00000111686	146.333	106.333	0.476322	1.97345	0.0484442	Rab7-ps1	9	54731945	54732566	-	processed_pseudogene	RAB7, member RAS oncogene family, pseudogene 1 [Source:MGI Symbol;Acc:MGI:1276565]
ENSMUSG00000034832	897.333	1185.67	-0.382628	-1.9671	0.0491721	Tet3	6	83339355	83436066	-	protein_coding	tet methylcytosine dioxygenase 3 [Source:MGI Symbol;Acc:MGI:2446229]
ENSMUSG00000021244	1696.33	2134.33	-0.321204	-1.96507	0.0494065	Ylpm1	12	85043095	85117289	+	protein_coding	YLP motif containing 1 [Source:MGI Symbol;Acc:MGI:1926195]
ENSMUSG00000052137	51	86	-0.745498	-1.9647	0.0494491	Rbm12b2	4	12089439	12096243	+	protein_coding	RNA binding motif protein 12 B2 [Source:MGI Symbol;Acc:MGI:1924854]
ENSMUSG00000119970	6.66667	1.33333	2.32916	1.96327	0.0496147	ENSMUSG00000119970	14	119174209	119175174	-	lncRNA	novel transcript
